# Supplementary material for: De Novo Transcriptome Profiling of Brain Tissue from the Annual Killifish Nothobranchius guentheri
Source: Life (Basel). 2021 Feb 11;11(2):137. doi: 10.3390/life11020137 (PMC7916979; doi:10.3390/life11020137)
Supplement: Supplementary file 1 [file life-11-00137-s001.zip › Supplementary file 1.xlsx]

## Sheet: GO classification
							GO classification of transcripts(genes) from N. guenteri brain tissue
	GO.term	Ontology	GO.levels	Name	Genes (right axis)	Transcripts (left axis)
GO:0005634	GO:0005634	cellular_component	5	nucleus	8191	17596
GO:0005737	GO:0005737	cellular_component	4	cytoplasm	7958	17772
GO:0005886	GO:0005886	cellular_component	3	plasma membrane	6116	13080
GO:0016021	GO:0016021	cellular_component	4	integral component of membrane	5800	11831
GO:0005829	GO:0005829	cellular_component	5	cytosol	5625	13169
GO:0005654	GO:0005654	cellular_component	5	nucleoplasm	3825	8768
GO:0016020	GO:0016020	cellular_component	2	membrane	3670	8006
GO:0005576	GO:0005576	cellular_component	2	extracellular region	1843	3587
GO:0030054	GO:0030054	cellular_component	2	cell junction	1510	3245
GO:0005739	GO:0005739	cellular_component	5	mitochondrion	1491	3322
GO:0005783	GO:0005783	cellular_component	5	endoplasmic reticulum	1386	2898
GO:0005794	GO:0005794	cellular_component	5	Golgi apparatus	1379	3097
GO:0070062	GO:0070062	cellular_component	6	extracellular exosome	1320	2873
GO:0048471	GO:0048471	cellular_component	5	perinuclear region of cytoplasm	1193	2708
GO:0005789	GO:0005789	cellular_component	3	endoplasmic reticulum membrane	1155	2531
GO:0045202	GO:0045202	cellular_component	2	synapse	1044	2142
GO:0098978	GO:0098978	cellular_component	3	glutamatergic synapse	1000	2136
GO:0030425	GO:0030425	cellular_component	5	dendrite	970	2140
GO:0043025	GO:0043025	cellular_component	4	neuronal cell body	899	1891
GO:0000790	GO:0000790	cellular_component	6	nuclear chromatin	795	1651
GO:0005856	GO:0005856	cellular_component	5	cytoskeleton	792	1975
GO:0030424	GO:0030424	cellular_component	5	axon	761	1690
GO:0005925	GO:0005925	cellular_component	6	focal adhesion	500	1231
GO:0098793	GO:0098793	cellular_component	3	presynapse	301	614
GO:0098794	GO:0098794	cellular_component	3	postsynapse	285	534
	GO.term	Ontology	GO.levels	Name	No..genes	No..transcripts
GO:0006355	GO:0006355	biological_process	7	regulation of transcription, DNA-templated	1525	2938
GO:0007165	GO:0007165	biological_process	3	signal transduction	1201	2735
GO:0007275	GO:0007275	biological_process	3	multicellular organism development	1029	1812
GO:0006468	GO:0006468	biological_process	8	protein phosphorylation	1007	2387
GO:0030154	GO:0030154	biological_process	4	cell differentiation	1002	1898
GO:0007186	GO:0007186	biological_process	4	G protein-coupled receptor signaling pathway	962	1709
GO:0007155	GO:0007155	biological_process	3	cell adhesion	879	1884
GO:0006915	GO:0006915	biological_process	5	apoptotic process	819	1717
GO:0035556	GO:0035556	biological_process	4	intracellular signal transduction	788	1866
GO:0006310	GO:0006310	biological_process	7	DNA recombination	761	1334
GO:0055085	GO:0055085	biological_process	5	transmembrane transport	702	1637
GO:0010628	GO:0010628	biological_process	7	positive regulation of gene expression	614	1120
GO:0051301	GO:0051301	biological_process	3	cell division	547	1270
GO:0007399	GO:0007399	biological_process	5	nervous system development	533	1051
GO:0016567	GO:0016567	biological_process	10	protein ubiquitination	525	1103
GO:0007268	GO:0007268	biological_process	8	chemical synaptic transmission	500	890
GO:0006811	GO:0006811	biological_process	5	ion transport	497	952
GO:0045087	GO:0045087	biological_process	5	innate immune response	450	887
GO:0016477	GO:0016477	biological_process	5	cell migration	406	863
GO:0030198	GO:0030198	biological_process	5	extracellular matrix organization	341	745
GO:0016055	GO:0016055	biological_process	6	Wnt signaling pathway	330	799
GO:0001666	GO:0001666	biological_process	4	response to hypoxia	295	567
GO:0007568	GO:0007568	biological_process	3	aging	245	481
GO:0040011	GO:0040011	biological_process	2	locomotion	21	31
GO:0022414	GO:0022414	biological_process	2	reproductive process	15	35
	GO.term	Ontology	GO.levels	Name	No..genes	No..transcripts
GO:0046872	GO:0046872	molecular_function	5	metal ion binding	4704	10263
GO:0003677	GO:0003677	molecular_function	5	DNA binding	3513	7027
GO:0005524	GO:0005524	molecular_function	4	ATP binding	3143	7175
GO:0005515	GO:0005515	molecular_function	3	protein binding	2949	7442
GO:0003723	GO:0003723	molecular_function	5	RNA binding	1820	3902
GO:0008270	GO:0008270	molecular_function	7	zinc ion binding	1773	3645
GO:0005509	GO:0005509	molecular_function	6	calcium ion binding	1470	3007
GO:0003700	GO:0003700	molecular_function	3	DNA-binding transcription factor activity	1419	2599
GO:0042803	GO:0042803	molecular_function	5	protein homodimerization activity	1004	2119
GO:0004672	GO:0004672	molecular_function	6	protein kinase activity	853	1973
GO:0004519	GO:0004519	molecular_function	6	endonuclease activity	836	1491
GO:0003779	GO:0003779	molecular_function	5	actin binding	730	1819
GO:0005516	GO:0005516	molecular_function	4	calmodulin binding	691	1398
GO:0004930	GO:0004930	molecular_function	5	G protein-coupled receptor activity	653	1023
GO:0003924	GO:0003924	molecular_function	8	GTPase activity	570	1045
GO:0019899	GO:0019899	molecular_function	4	enzyme binding	518	934
GO:0005102	GO:0005102	molecular_function	4	signaling receptor binding	427	867
GO:0016887	GO:0016887	molecular_function	8	ATPase activity	414	1046
GO:0038023	GO:0038023	molecular_function	3	signaling receptor activity	372	641
GO:0008289	GO:0008289	molecular_function	3	lipid binding	304	633
GO:0016491	GO:0016491	molecular_function	3	oxidoreductase activity	280	591
GO:0044325	GO:0044325	molecular_function	4	ion channel binding	271	695
GO:0005216	GO:0005216	molecular_function	5	ion channel activity	267	560
GO:0042393	GO:0042393	molecular_function	4	histone binding	193	427
GO:0005262	GO:0005262	molecular_function	7	calcium channel activity	173	304

## Sheet: CC top with filters
	GO.term	Ontology	GO.levels	Name	No..genes	No..transcripts
GO:0005634	GO:0005634	cellular_component	5	nucleus	8191	17596
GO:0005737	GO:0005737	cellular_component	4	cytoplasm	7958	17772
GO:0005886	GO:0005886	cellular_component	3	plasma membrane	6116	13080
GO:0016021	GO:0016021	cellular_component	4	integral component of membrane	5800	11831
GO:0005829	GO:0005829	cellular_component	5	cytosol	5625	13169
GO:0005654	GO:0005654	cellular_component	5	nucleoplasm	3825	8768
GO:0016020	GO:0016020	cellular_component	2	membrane	3670	8006
GO:0005887	GO:0005887	cellular_component	5	integral component of plasma membrane	2167	4077
GO:0005623	GO:0005623	cellular_component	2	cell	1876	3641
GO:0005576	GO:0005576	cellular_component	2	extracellular region	1843	3587
GO:0005615	GO:0005615	cellular_component	3	extracellular space	1714	3295
GO:0030054	GO:0030054	cellular_component	2	cell junction	1510	3245
GO:0005739	GO:0005739	cellular_component	5	mitochondrion	1491	3322
GO:0005783	GO:0005783	cellular_component	5	endoplasmic reticulum	1386	2898
GO:0005794	GO:0005794	cellular_component	5	Golgi apparatus	1379	3097
GO:0070062	GO:0070062	cellular_component	6	extracellular exosome	1320	2873
GO:0048471	GO:0048471	cellular_component	5	perinuclear region of cytoplasm	1193	2708
GO:0005789	GO:0005789	cellular_component	3	endoplasmic reticulum membrane	1155	2531
GO:0045202	GO:0045202	cellular_component	2	synapse	1044	2142
GO:0032991	GO:0032991	cellular_component	2	protein-containing complex	1003	2225
GO:0098978	GO:0098978	cellular_component	3	glutamatergic synapse	1000	2136
GO:0005730	GO:0005730	cellular_component	5	nucleolus	974	2275
GO:0030425	GO:0030425	cellular_component	5	dendrite	970	2140
GO:0043231	GO:0043231	cellular_component	4	intracellular membrane-bounded organelle	954	2209
GO:0009986	GO:0009986	cellular_component	3	cell surface	924	1875
GO:0043025	GO:0043025	cellular_component	4	neuronal cell body	899	1891
GO:0043005	GO:0043005	cellular_component	4	neuron projection	899	1919
GO:0000139	GO:0000139	cellular_component	6	Golgi membrane	814	1691
GO:0000790	GO:0000790	cellular_component	6	nuclear chromatin	795	1651
GO:0005856	GO:0005856	cellular_component	5	cytoskeleton	792	1975
GO:0030424	GO:0030424	cellular_component	5	axon	761	1690
GO:0016324	GO:0016324	cellular_component	4	apical plasma membrane	710	1465
GO:0005813	GO:0005813	cellular_component	6	centrosome	702	2038
GO:0014069	GO:0014069	cellular_component	4	postsynaptic density	636	1630
GO:0005874	GO:0005874	cellular_component	6	microtubule	627	1533
GO:0016607	GO:0016607	cellular_component	7	nuclear speck	516	1189
GO:0030018	GO:0030018	cellular_component	4	Z disc	512	926
GO:0031410	GO:0031410	cellular_component	5	cytoplasmic vesicle	505	1078
GO:0005925	GO:0005925	cellular_component	6	focal adhesion	500	1231
GO:0031012	GO:0031012	cellular_component	3	extracellular matrix	494	947
GO:0045211	GO:0045211	cellular_component	4	postsynaptic membrane	476	968
GO:0062023	GO:0062023	cellular_component	4	collagen-containing extracellular matrix	473	922
GO:0005768	GO:0005768	cellular_component	6	endosome	440	967
GO:0015629	GO:0015629	cellular_component	6	actin cytoskeleton	439	1067
GO:0016323	GO:0016323	cellular_component	4	basolateral plasma membrane	425	929
GO:0045121	GO:0045121	cellular_component	5	membrane raft	419	799
GO:0043197	GO:0043197	cellular_component	6	dendritic spine	413	915
GO:0016604	GO:0016604	cellular_component	6	nuclear body	406	806
GO:0030027	GO:0030027	cellular_component	5	lamellipodium	403	1088
GO:0005743	GO:0005743	cellular_component	5	mitochondrial inner membrane	399	891
GO:0031965	GO:0031965	cellular_component	4	nuclear membrane	395	1007
GO:0005938	GO:0005938	cellular_component	6	cell cortex	393	826
GO:0009897	GO:0009897	cellular_component	4	external side of plasma membrane	383	697
GO:0043235	GO:0043235	cellular_component	3	receptor complex	371	701
GO:0005769	GO:0005769	cellular_component	7	early endosome	371	835
GO:0005764	GO:0005764	cellular_component	7	lysosome	371	928
GO:0005667	GO:0005667	cellular_component	3	transcription factor complex	359	654
GO:0043204	GO:0043204	cellular_component	4	perikaryon	353	722
GO:0042383	GO:0042383	cellular_component	4	sarcolemma	351	720
GO:0005765	GO:0005765	cellular_component	8	lysosomal membrane	350	936
GO:0005911	GO:0005911	cellular_component	3	cell-cell junction	341	920
GO:0030659	GO:0030659	cellular_component	5	cytoplasmic vesicle membrane	322	662
GO:0030426	GO:0030426	cellular_component	4	growth cone	316	833
GO:0005929	GO:0005929	cellular_component	3	cilium	312	798
GO:0098793	GO:0098793	cellular_component	3	presynapse	301	614
GO:0042995	GO:0042995	cellular_component	3	cell projection	288	544
GO:0005802	GO:0005802	cellular_component	6	trans-Golgi network	286	719
GO:0098794	GO:0098794	cellular_component	3	postsynapse	285	534
GO:0005759	GO:0005759	cellular_component	6	mitochondrial matrix	284	705
GO:0030496	GO:0030496	cellular_component	3	midbody	284	652
GO:0012505	GO:0012505	cellular_component	3	endomembrane system	283	576
GO:0005788	GO:0005788	cellular_component	6	endoplasmic reticulum lumen	268	530
GO:0005923	GO:0005923	cellular_component	5	bicellular tight junction	262	626
GO:0005912	GO:0005912	cellular_component	4	adherens junction	254	643
GO:0008021	GO:0008021	cellular_component	3	synaptic vesicle	252	546
GO:0005635	GO:0005635	cellular_component	5	nuclear envelope	252	556
GO:0001726	GO:0001726	cellular_component	5	ruffle	250	594
GO:0010008	GO:0010008	cellular_component	7	endosome membrane	247	484
GO:1990904	GO:1990904	cellular_component	3	ribonucleoprotein complex	244	572
GO:0015630	GO:0015630	cellular_component	6	microtubule cytoskeleton	242	537
GO:0098685	GO:0098685	cellular_component	3	Schaffer collateral - CA1 synapse	236	454
GO:0016459	GO:0016459	cellular_component	3	myosin complex	227	418
GO:0005694	GO:0005694	cellular_component	5	chromosome	226	485
GO:0005815	GO:0005815	cellular_component	5	microtubule organizing center	223	571
GO:0031901	GO:0031901	cellular_component	8	early endosome membrane	223	545
GO:0005604	GO:0005604	cellular_component	5	basement membrane	214	443
GO:0098982	GO:0098982	cellular_component	3	GABA-ergic synapse	212	449
GO:0099056	GO:0099056	cellular_component	5	integral component of presynaptic membrane	212	363
GO:0055037	GO:0055037	cellular_component	7	recycling endosome	211	547
GO:0005819	GO:0005819	cellular_component	5	spindle	208	528
GO:0031982	GO:0031982	cellular_component	4	vesicle	202	423
GO:0030017	GO:0030017	cellular_component	4	sarcomere	199	316
GO:0005741	GO:0005741	cellular_component	5	mitochondrial outer membrane	198	415
GO:0042470	GO:0042470	cellular_component	7	melanosome	193	363
GO:0031594	GO:0031594	cellular_component	3	neuromuscular junction	190	420
GO:0099055	GO:0099055	cellular_component	7	integral component of postsynaptic membrane	189	313
GO:0016605	GO:0016605	cellular_component	7	PML body	188	410
GO:0042734	GO:0042734	cellular_component	4	presynaptic membrane	187	394
GO:0001750	GO:0001750	cellular_component	4	photoreceptor outer segment	186	366
GO:0030672	GO:0030672	cellular_component	3	synaptic vesicle membrane	184	359
GO:0016363	GO:0016363	cellular_component	5	nuclear matrix	183	398
GO:0001725	GO:0001725	cellular_component	6	stress fiber	180	441
GO:0005581	GO:0005581	cellular_component	3	collagen trimer	180	383
GO:0005770	GO:0005770	cellular_component	7	late endosome	179	425
GO:0032587	GO:0032587	cellular_component	5	ruffle membrane	179	431
GO:0043195	GO:0043195	cellular_component	5	terminal bouton	178	322
GO:0000922	GO:0000922	cellular_component	5	spindle pole	178	481
GO:0031966	GO:0031966	cellular_component	4	mitochondrial membrane	177	390
GO:0030315	GO:0030315	cellular_component	4	T-tubule	175	355
GO:0036064	GO:0036064	cellular_component	6	ciliary basal body	168	557
GO:0000785	GO:0000785	cellular_component	5	chromatin	168	356
GO:0005622	GO:0005622	cellular_component	3	intracellular	164	358
GO:0005903	GO:0005903	cellular_component	4	brush border	164	363
GO:0032154	GO:0032154	cellular_component	4	cleavage furrow	164	356
GO:0030016	GO:0030016	cellular_component	6	myofibril	164	287
GO:0045177	GO:0045177	cellular_component	3	apical part of cell	162	330
GO:0005814	GO:0005814	cellular_component	5	centriole	161	646
GO:0005930	GO:0005930	cellular_component	5	axoneme	159	401
GO:0008076	GO:0008076	cellular_component	8	voltage-gated potassium channel complex	158	315
GO:0030175	GO:0030175	cellular_component	6	filopodium	157	397
GO:0005901	GO:0005901	cellular_component	7	caveola	156	293
GO:0031430	GO:0031430	cellular_component	4	M band	152	254
GO:0030176	GO:0030176	cellular_component	5	integral component of endoplasmic reticulum membrane	151	377
GO:0098839	GO:0098839	cellular_component	4	postsynaptic density membrane	151	280
GO:0014704	GO:0014704	cellular_component	5	intercalated disc	151	275
GO:0031252	GO:0031252	cellular_component	3	cell leading edge	149	311
GO:0016529	GO:0016529	cellular_component	6	sarcoplasmic reticulum	149	274
GO:0031902	GO:0031902	cellular_component	8	late endosome membrane	147	367
GO:0005777	GO:0005777	cellular_component	6	peroxisome	146	392
GO:0005884	GO:0005884	cellular_component	6	actin filament	146	289
GO:0099061	GO:0099061	cellular_component	5	integral component of postsynaptic density membrane	145	274
GO:0031234	GO:0031234	cellular_component	5	extrinsic component of cytoplasmic side of plasma membrane	144	362
GO:0034707	GO:0034707	cellular_component	6	chloride channel complex	143	256
GO:0005905	GO:0005905	cellular_component	3	clathrin-coated pit	143	325
GO:0005902	GO:0005902	cellular_component	6	microvillus	143	293
GO:0005891	GO:0005891	cellular_component	8	voltage-gated calcium channel complex	139	299
GO:0001917	GO:0001917	cellular_component	4	photoreceptor inner segment	137	335
GO:0055038	GO:0055038	cellular_component	8	recycling endosome membrane	136	268
GO:0043198	GO:0043198	cellular_component	4	dendritic shaft	136	283
GO:0010494	GO:0010494	cellular_component	7	cytoplasmic stress granule	135	292
GO:0000943	GO:0000943	cellular_component	5	retrotransposon nucleocapsid	135	206
GO:0000932	GO:0000932	cellular_component	7	P-body	133	247
GO:0000151	GO:0000151	cellular_component	4	ubiquitin ligase complex	133	296
GO:0031526	GO:0031526	cellular_component	5	brush border membrane	129	260
GO:0045335	GO:0045335	cellular_component	7	phagocytic vesicle	128	260
GO:0043679	GO:0043679	cellular_component	5	axon terminus	128	227
GO:0031514	GO:0031514	cellular_component	4	motile cilium	127	398
GO:0032420	GO:0032420	cellular_component	5	stereocilium	127	255
GO:0001650	GO:0001650	cellular_component	6	fibrillar center	125	285
GO:0005840	GO:0005840	cellular_component	5	ribosome	123	158
GO:0036464	GO:0036464	cellular_component	6	cytoplasmic ribonucleoprotein granule	121	255
GO:0072686	GO:0072686	cellular_component	6	mitotic spindle	119	298
GO:0034451	GO:0034451	cellular_component	6	centriolar satellite	118	353
GO:0030139	GO:0030139	cellular_component	6	endocytic vesicle	117	284
GO:0016328	GO:0016328	cellular_component	4	lateral plasma membrane	116	261
GO:0005871	GO:0005871	cellular_component	4	kinesin complex	115	289
GO:0033017	GO:0033017	cellular_component	4	sarcoplasmic reticulum membrane	115	236
GO:0031225	GO:0031225	cellular_component	4	anchored component of membrane	112	220
GO:0031674	GO:0031674	cellular_component	4	I band	111	151
GO:0000777	GO:0000777	cellular_component	4	condensed chromosome kinetochore	110	252
GO:0090575	GO:0090575	cellular_component	5	RNA polymerase II transcription factor complex	110	188
GO:0030136	GO:0030136	cellular_component	7	clathrin-coated vesicle	106	338
GO:0048786	GO:0048786	cellular_component	3	presynaptic active zone	106	256
GO:0005793	GO:0005793	cellular_component	5	endoplasmic reticulum-Golgi intermediate compartment	104	202
GO:0005681	GO:0005681	cellular_component	5	spliceosomal complex	104	285
GO:0044297	GO:0044297	cellular_component	3	cell body	104	207
GO:1904115	GO:1904115	cellular_component	5	axon cytoplasm	103	212
GO:0000776	GO:0000776	cellular_component	3	kinetochore	103	233
GO:0030141	GO:0030141	cellular_component	7	secretory granule	102	182
GO:0060076	GO:0060076	cellular_component	3	excitatory synapse	101	204
GO:0031226	GO:0031226	cellular_component	4	intrinsic component of plasma membrane	100	198
GO:0098686	GO:0098686	cellular_component	4	hippocampal mossy fiber to CA3 synapse	99	229
GO:0043209	GO:0043209	cellular_component	3	myelin sheath	97	168
GO:0000794	GO:0000794	cellular_component	7	condensed nuclear chromosome	93	132
GO:0030133	GO:0030133	cellular_component	6	transport vesicle	91	179
GO:0005811	GO:0005811	cellular_component	5	lipid droplet	91	218
GO:0005758	GO:0005758	cellular_component	5	mitochondrial intermembrane space	90	173
GO:0032580	GO:0032580	cellular_component	7	Golgi cisterna membrane	89	179
GO:0005865	GO:0005865	cellular_component	5	striated muscle thin filament	89	120
GO:0005791	GO:0005791	cellular_component	6	rough endoplasmic reticulum	88	151
GO:0032590	GO:0032590	cellular_component	6	dendrite membrane	87	149
GO:0019898	GO:0019898	cellular_component	3	extrinsic component of membrane	87	208
GO:0097060	GO:0097060	cellular_component	3	synaptic membrane	86	166
GO:0001518	GO:0001518	cellular_component	8	voltage-gated sodium channel complex	86	123
GO:0001669	GO:0001669	cellular_component	8	acrosomal vesicle	86	197
GO:0009898	GO:0009898	cellular_component	4	cytoplasmic side of plasma membrane	85	186
GO:0030173	GO:0030173	cellular_component	6	integral component of Golgi membrane	85	190
GO:0005881	GO:0005881	cellular_component	7	cytoplasmic microtubule	84	251
GO:0032809	GO:0032809	cellular_component	5	neuronal cell body membrane	83	174
GO:0032281	GO:0032281	cellular_component	7	AMPA glutamate receptor complex	81	168
GO:0032391	GO:0032391	cellular_component	5	photoreceptor connecting cilium	81	208
GO:0005882	GO:0005882	cellular_component	6	intermediate filament	81	137
GO:0030285	GO:0030285	cellular_component	6	integral component of synaptic vesicle membrane	81	150
GO:0030670	GO:0030670	cellular_component	7	phagocytic vesicle membrane	81	169
GO:0071944	GO:0071944	cellular_component	3	cell periphery	81	170
GO:0043194	GO:0043194	cellular_component	5	axon initial segment	80	225
GO:0005776	GO:0005776	cellular_component	6	autophagosome	80	172
GO:0019005	GO:0019005	cellular_component	6	SCF ubiquitin ligase complex	79	176
GO:0030667	GO:0030667	cellular_component	6	secretory granule membrane	79	154
GO:0044295	GO:0044295	cellular_component	5	axonal growth cone	79	155
GO:0034704	GO:0034704	cellular_component	7	calcium channel complex	78	194
GO:0009925	GO:0009925	cellular_component	4	basal plasma membrane	78	183
GO:0030864	GO:0030864	cellular_component	7	cortical actin cytoskeleton	77	170
GO:0031672	GO:0031672	cellular_component	4	A band	76	118
GO:0000784	GO:0000784	cellular_component	7	nuclear chromosome, telomeric region	76	236
GO:0045111	GO:0045111	cellular_component	6	intermediate filament cytoskeleton	76	162
GO:0017053	GO:0017053	cellular_component	3	transcriptional repressor complex	76	159
GO:0000775	GO:0000775	cellular_component	6	chromosome, centromeric region	75	139
GO:0032982	GO:0032982	cellular_component	4	myosin filament	74	103
GO:0031941	GO:0031941	cellular_component	3	filamentous actin	74	210
GO:0060170	GO:0060170	cellular_component	5	ciliary membrane	74	212
GO:0005796	GO:0005796	cellular_component	6	Golgi lumen	74	134
GO:0045171	GO:0045171	cellular_component	3	intercellular bridge	73	197
GO:0032588	GO:0032588	cellular_component	7	trans-Golgi network membrane	73	151
GO:0005790	GO:0005790	cellular_component	6	smooth endoplasmic reticulum	72	127
GO:0032839	GO:0032839	cellular_component	8	dendrite cytoplasm	72	146
GO:0002102	GO:0002102	cellular_component	3	podosome	72	147
GO:0031201	GO:0031201	cellular_component	5	SNARE complex	72	127
GO:0043202	GO:0043202	cellular_component	7	lysosomal lumen	71	149
GO:0005778	GO:0005778	cellular_component	7	peroxisomal membrane	71	188
GO:0098688	GO:0098688	cellular_component	4	parallel fiber to Purkinje cell synapse	71	134
GO:0031258	GO:0031258	cellular_component	5	lamellipodium membrane	71	97
GO:0043034	GO:0043034	cellular_component	4	costamere	71	168
GO:0005643	GO:0005643	cellular_component	3	nuclear pore	70	127
GO:0099059	GO:0099059	cellular_component	6	integral component of presynaptic active zone membrane	70	128
GO:0071013	GO:0071013	cellular_component	6	catalytic step 2 spliceosome	69	139
GO:0099092	GO:0099092	cellular_component	4	postsynaptic density, intracellular component	69	187
GO:0033268	GO:0033268	cellular_component	5	node of Ranvier	68	161
GO:0033116	GO:0033116	cellular_component	5	endoplasmic reticulum-Golgi intermediate compartment membrane	68	121
GO:0032993	GO:0032993	cellular_component	3	protein-DNA complex	67	132
GO:0001772	GO:0001772	cellular_component	4	immunological synapse	66	107
GO:0000118	GO:0000118	cellular_component	6	histone deacetylase complex	65	140
GO:0005795	GO:0005795	cellular_component	6	Golgi stack	65	156
GO:0005637	GO:0005637	cellular_component	5	nuclear inner membrane	65	164
GO:0044305	GO:0044305	cellular_component	6	calyx of Held	64	112
GO:0030665	GO:0030665	cellular_component	7	clathrin-coated vesicle membrane	64	151
GO:0030286	GO:0030286	cellular_component	4	dynein complex	63	144
GO:0035579	GO:0035579	cellular_component	7	specific granule membrane	62	137
GO:0035861	GO:0035861	cellular_component	6	site of double-strand break	62	160
GO:0030673	GO:0030673	cellular_component	6	axolemma	61	190
GO:0005844	GO:0005844	cellular_component	4	polysome	61	135
GO:0020002	GO:0020002	cellular_component	5	host cell plasma membrane	60	93
GO:0000123	GO:0000123	cellular_component	5	histone acetyltransferase complex	59	118
GO:0031527	GO:0031527	cellular_component	5	filopodium membrane	59	111
GO:0005875	GO:0005875	cellular_component	3	microtubule associated complex	59	129
GO:0015030	GO:0015030	cellular_component	7	Cajal body	58	108
GO:0098831	GO:0098831	cellular_component	3	presynaptic active zone cytoplasmic component	58	189
GO:0036126	GO:0036126	cellular_component	4	sperm flagellum	58	160
GO:0000792	GO:0000792	cellular_component	6	heterochromatin	58	118
GO:0030658	GO:0030658	cellular_component	6	transport vesicle membrane	58	107
GO:0035097	GO:0035097	cellular_component	5	histone methyltransferase complex	58	137
GO:0032433	GO:0032433	cellular_component	5	filopodium tip	57	134
GO:0016327	GO:0016327	cellular_component	4	apicolateral plasma membrane	57	105
GO:0030863	GO:0030863	cellular_component	6	cortical cytoskeleton	56	153
GO:0019013	GO:0019013	cellular_component	3	viral nucleocapsid	54	85
GO:0071005	GO:0071005	cellular_component	7	U2-type precatalytic spliceosome	54	78
GO:0000781	GO:0000781	cellular_component	6	chromosome, telomeric region	54	133
GO:1990454	GO:1990454	cellular_component	9	L-type voltage-gated calcium channel complex	53	103
GO:0031463	GO:0031463	cellular_component	6	Cul3-RING ubiquitin ligase complex	53	115
GO:0005859	GO:0005859	cellular_component	5	muscle myosin complex	53	64
GO:0097431	GO:0097431	cellular_component	6	mitotic spindle pole	53	146
GO:0005762	GO:0005762	cellular_component	8	mitochondrial large ribosomal subunit	53	79
GO:0005618	GO:0005618	cellular_component	4	cell wall	53	114
GO:0000502	GO:0000502	cellular_component	4	proteasome complex	52	89
GO:0030057	GO:0030057	cellular_component	4	desmosome	52	89
GO:0043083	GO:0043083	cellular_component	3	synaptic cleft	51	114
GO:0035371	GO:0035371	cellular_component	6	microtubule plus-end	51	121
GO:0046658	GO:0046658	cellular_component	5	anchored component of plasma membrane	51	87
GO:0033270	GO:0033270	cellular_component	5	paranode region of axon	51	124
GO:0005771	GO:0005771	cellular_component	8	multivesicular body	50	78
GO:0070821	GO:0070821	cellular_component	7	tertiary granule membrane	50	121
GO:0012506	GO:0012506	cellular_component	4	vesicle membrane	50	110
GO:0043296	GO:0043296	cellular_component	4	apical junction complex	50	113
GO:0044853	GO:0044853	cellular_component	6	plasma membrane raft	50	105
GO:0019897	GO:0019897	cellular_component	4	extrinsic component of plasma membrane	50	122
GO:0044798	GO:0044798	cellular_component	4	nuclear transcription factor complex	49	72
GO:0000786	GO:0000786	cellular_component	4	nucleosome	49	89
GO:0042641	GO:0042641	cellular_component	5	actomyosin	49	105
GO:0005801	GO:0005801	cellular_component	5	cis-Golgi network	49	114
GO:0071339	GO:0071339	cellular_component	7	MLL1 complex	49	130
GO:0099060	GO:0099060	cellular_component	4	integral component of postsynaptic specialization membrane	49	75
GO:0005834	GO:0005834	cellular_component	4	heterotrimeric G-protein complex	48	84
GO:0016592	GO:0016592	cellular_component	3	mediator complex	48	124
GO:0001891	GO:0001891	cellular_component	4	phagocytic cup	47	106
GO:0016514	GO:0016514	cellular_component	7	SWI/SNF complex	47	133
GO:0090543	GO:0090543	cellular_component	3	Flemming body	47	106
GO:0097730	GO:0097730	cellular_component	4	non-motile cilium	47	145
GO:1904813	GO:1904813	cellular_component	6	ficolin-1-rich granule lumen	46	112
GO:0044306	GO:0044306	cellular_component	4	neuron projection terminus	46	95
GO:0030666	GO:0030666	cellular_component	6	endocytic vesicle membrane	45	82
GO:0060077	GO:0060077	cellular_component	3	inhibitory synapse	45	136
GO:0051233	GO:0051233	cellular_component	5	spindle midzone	45	88
GO:0044291	GO:0044291	cellular_component	4	cell-cell contact zone	45	131
GO:0016342	GO:0016342	cellular_component	5	catenin complex	45	103
GO:0016235	GO:0016235	cellular_component	5	aggresome	44	110
GO:0017146	GO:0017146	cellular_component	7	NMDA selective glutamate receptor complex	44	93
GO:0005747	GO:0005747	cellular_component	6	mitochondrial respiratory chain complex I	44	89
GO:0005922	GO:0005922	cellular_component	5	connexin complex	43	48
GO:0034774	GO:0034774	cellular_component	6	secretory granule lumen	43	101
GO:0097440	GO:0097440	cellular_component	6	apical dendrite	43	117
GO:0048787	GO:0048787	cellular_component	4	presynaptic active zone membrane	43	61
GO:0036477	GO:0036477	cellular_component	4	somatodendritic compartment	43	73
GO:0005640	GO:0005640	cellular_component	5	nuclear outer membrane	43	106
GO:0019012	GO:0019012	cellular_component	2	virion	43	65
GO:0098684	GO:0098684	cellular_component	4	photoreceptor ribbon synapse	43	127
GO:0030117	GO:0030117	cellular_component	5	membrane coat	43	115
GO:0042645	GO:0042645	cellular_component	3	mitochondrial nucleoid	43	112
GO:0071565	GO:0071565	cellular_component	7	nBAF complex	42	111
GO:0008305	GO:0008305	cellular_component	4	integrin complex	42	97
GO:0070382	GO:0070382	cellular_component	7	exocytic vesicle	42	85
GO:0101003	GO:0101003	cellular_component	7	ficolin-1-rich granule membrane	42	96
GO:0005892	GO:0005892	cellular_component	6	acetylcholine-gated channel complex	42	61
GO:0005798	GO:0005798	cellular_component	6	Golgi-associated vesicle	41	94
GO:0034364	GO:0034364	cellular_component	4	high-density lipoprotein particle	41	53
GO:0030134	GO:0030134	cellular_component	7	COPII-coated ER to Golgi transport vesicle	41	98
GO:0097225	GO:0097225	cellular_component	4	sperm midpiece	41	96
GO:1903561	GO:1903561	cellular_component	5	extracellular vesicle	41	71
GO:0031528	GO:0031528	cellular_component	5	microvillus membrane	41	77
GO:0005942	GO:0005942	cellular_component	6	phosphatidylinositol 3-kinase complex	40	71
GO:0035577	GO:0035577	cellular_component	9	azurophil granule membrane	40	97
GO:0000228	GO:0000228	cellular_component	6	nuclear chromosome	39	98
GO:0030479	GO:0030479	cellular_component	5	actin cortical patch	39	72
GO:0072562	GO:0072562	cellular_component	3	blood microparticle	39	64
GO:0001533	GO:0001533	cellular_component	4	cornified envelope	39	69
GO:0035869	GO:0035869	cellular_component	4	ciliary transition zone	39	131
GO:0097038	GO:0097038	cellular_component	6	perinuclear endoplasmic reticulum	39	72
GO:0031519	GO:0031519	cellular_component	3	PcG protein complex	39	73
GO:0005782	GO:0005782	cellular_component	7	peroxisomal matrix	38	110
GO:0005680	GO:0005680	cellular_component	6	anaphase-promoting complex	38	77
GO:0031305	GO:0031305	cellular_component	7	integral component of mitochondrial inner membrane	37	90
GO:0097542	GO:0097542	cellular_component	4	ciliary tip	37	108
GO:1902711	GO:1902711	cellular_component	5	GABA-A receptor complex	37	66
GO:0035253	GO:0035253	cellular_component	5	ciliary rootlet	37	102
GO:0070971	GO:0070971	cellular_component	6	endoplasmic reticulum exit site	37	68
GO:0022625	GO:0022625	cellular_component	7	cytosolic large ribosomal subunit	37	43
GO:0030056	GO:0030056	cellular_component	4	hemidesmosome	36	74
GO:0035578	GO:0035578	cellular_component	7	azurophil granule lumen	36	81
GO:0008180	GO:0008180	cellular_component	3	COP9 signalosome	36	52
GO:0034706	GO:0034706	cellular_component	7	sodium channel complex	36	52
GO:0000421	GO:0000421	cellular_component	7	autophagosome membrane	36	93
GO:0005876	GO:0005876	cellular_component	7	spindle microtubule	36	74
GO:0097546	GO:0097546	cellular_component	4	ciliary base	36	83
GO:0032426	GO:0032426	cellular_component	3	stereocilium tip	35	100
GO:0032040	GO:0032040	cellular_component	5	small-subunit processome	35	70
GO:0005774	GO:0005774	cellular_component	6	vacuolar membrane	35	65
GO:0005669	GO:0005669	cellular_component	6	transcription factor TFIID complex	35	123
GO:0032153	GO:0032153	cellular_component	3	cell division site	35	60
GO:0043657	GO:0043657	cellular_component	4	host cell	35	73
GO:0035102	GO:0035102	cellular_component	6	PRC1 complex	34	88
GO:0044327	GO:0044327	cellular_component	3	dendritic spine head	34	86
GO:0000159	GO:0000159	cellular_component	4	protein phosphatase type 2A complex	34	44
GO:0002116	GO:0002116	cellular_component	4	semaphorin receptor complex	33	61
GO:0016581	GO:0016581	cellular_component	7	NuRD complex	33	53
GO:0071564	GO:0071564	cellular_component	7	npBAF complex	33	89
GO:0045334	GO:0045334	cellular_component	8	clathrin-coated endocytic vesicle	33	85
GO:0098871	GO:0098871	cellular_component	7	postsynaptic actin cytoskeleton	32	69
GO:0005639	GO:0005639	cellular_component	6	integral component of nuclear inner membrane	32	69
GO:0016528	GO:0016528	cellular_component	5	sarcoplasm	32	62
GO:0099523	GO:0099523	cellular_component	3	presynaptic cytosol	32	64
GO:0031253	GO:0031253	cellular_component	4	cell projection membrane	32	65
GO:0005763	GO:0005763	cellular_component	8	mitochondrial small ribosomal subunit	31	35
GO:0046540	GO:0046540	cellular_component	8	U4/U6 x U5 tri-snRNP complex	31	37
GO:0008328	GO:0008328	cellular_component	6	ionotropic glutamate receptor complex	31	54
GO:0031143	GO:0031143	cellular_component	5	pseudopodium	31	76
GO:0071007	GO:0071007	cellular_component	7	U2-type catalytic step 2 spliceosome	31	52
GO:0032279	GO:0032279	cellular_component	4	asymmetric synapse	31	43
GO:0034361	GO:0034361	cellular_component	5	very-low-density lipoprotein particle	30	37
GO:0031301	GO:0031301	cellular_component	5	integral component of organelle membrane	30	42
GO:0005719	GO:0005719	cellular_component	7	nuclear euchromatin	30	63
GO:0046930	GO:0046930	cellular_component	4	pore complex	30	70
GO:0000407	GO:0000407	cellular_component	5	phagophore assembly site	30	74
GO:0031904	GO:0031904	cellular_component	7	endosome lumen	30	65
GO:0070160	GO:0070160	cellular_component	4	tight junction	30	66
GO:0000795	GO:0000795	cellular_component	7	synaptonemal complex	30	59
GO:0005868	GO:0005868	cellular_component	5	cytoplasmic dynein complex	30	97
GO:0043196	GO:0043196	cellular_component	5	varicosity	30	64
GO:0042622	GO:0042622	cellular_component	6	photoreceptor outer segment membrane	30	41
GO:0099738	GO:0099738	cellular_component	7	cell cortex region	30	69
GO:0008023	GO:0008023	cellular_component	3	transcription elongation factor complex	29	69
GO:0080008	GO:0080008	cellular_component	6	Cul4-RING E3 ubiquitin ligase complex	29	64
GO:0032437	GO:0032437	cellular_component	5	cuticular plate	29	84
GO:0097381	GO:0097381	cellular_component	6	photoreceptor disc membrane	29	54
GO:0016442	GO:0016442	cellular_component	5	RISC complex	29	50
GO:0000242	GO:0000242	cellular_component	6	pericentriolar material	29	123
GO:0014802	GO:0014802	cellular_component	6	terminal cisterna	29	40
GO:0030314	GO:0030314	cellular_component	3	junctional membrane complex	29	38
GO:0032591	GO:0032591	cellular_component	6	dendritic spine membrane	28	60
GO:0033162	GO:0033162	cellular_component	6	melanosome membrane	28	45
GO:0034703	GO:0034703	cellular_component	6	cation channel complex	28	100
GO:0000307	GO:0000307	cellular_component	4	cyclin-dependent protein kinase holoenzyme complex	28	51
GO:0035327	GO:0035327	cellular_component	6	transcriptionally active chromatin	28	60
GO:0031224	GO:0031224	cellular_component	3	intrinsic component of membrane	28	54
GO:0045178	GO:0045178	cellular_component	3	basal part of cell	28	72
GO:0032009	GO:0032009	cellular_component	8	early phagosome	28	51
GO:0005773	GO:0005773	cellular_component	5	vacuole	28	63
GO:0120044	GO:0120044	cellular_component	3	stereocilium base	28	70
GO:0030687	GO:0030687	cellular_component	5	preribosome, large subunit precursor	27	86
GO:0005915	GO:0005915	cellular_component	5	zonula adherens	27	117
GO:0032421	GO:0032421	cellular_component	4	stereocilium bundle	27	61
GO:0030140	GO:0030140	cellular_component	7	trans-Golgi network transport vesicle	27	59
GO:0043186	GO:0043186	cellular_component	7	P granule	26	34
GO:0099524	GO:0099524	cellular_component	3	postsynaptic cytosol	26	44
GO:0031093	GO:0031093	cellular_component	7	platelet alpha granule lumen	26	46
GO:0031307	GO:0031307	cellular_component	7	integral component of mitochondrial outer membrane	26	64
GO:0036057	GO:0036057	cellular_component	5	slit diaphragm	26	57
GO:0098835	GO:0098835	cellular_component	4	presynaptic endocytic zone membrane	26	68
GO:0042025	GO:0042025	cellular_component	7	host cell nucleus	26	43
GO:0044309	GO:0044309	cellular_component	5	neuron spine	26	51
GO:0072494	GO:0072494	cellular_component	9	host multivesicular body	26	41
GO:0014731	GO:0014731	cellular_component	6	spectrin-associated cytoskeleton	26	92
GO:0008091	GO:0008091	cellular_component	5	spectrin	26	95
GO:0001931	GO:0001931	cellular_component	5	uropod	26	44
GO:0005863	GO:0005863	cellular_component	6	striated muscle myosin thick filament	26	31
GO:0005826	GO:0005826	cellular_component	4	actomyosin contractile ring	26	45
GO:0097513	GO:0097513	cellular_component	5	myosin II filament	25	48
GO:0005883	GO:0005883	cellular_component	7	neurofilament	25	41
GO:0030904	GO:0030904	cellular_component	3	retromer complex	25	44
GO:0000793	GO:0000793	cellular_component	6	condensed chromosome	25	43
GO:0005779	GO:0005779	cellular_component	6	integral component of peroxisomal membrane	25	51
GO:1990425	GO:1990425	cellular_component	9	ryanodine receptor complex	25	33
GO:0031045	GO:0031045	cellular_component	8	dense core granule	25	51
GO:0044185	GO:0044185	cellular_component	6	host cell late endosome membrane	25	39
GO:0034362	GO:0034362	cellular_component	4	low-density lipoprotein particle	25	30
GO:0016460	GO:0016460	cellular_component	4	myosin II complex	25	48
GO:0098690	GO:0098690	cellular_component	3	glycinergic synapse	25	49
GO:0071004	GO:0071004	cellular_component	7	U2-type prespliceosome	24	59
GO:0012507	GO:0012507	cellular_component	7	ER to Golgi transport vesicle membrane	24	63
GO:0005916	GO:0005916	cellular_component	5	fascia adherens	24	53
GO:0098993	GO:0098993	cellular_component	5	anchored component of synaptic vesicle membrane	24	31
GO:0030992	GO:0030992	cellular_component	3	intraciliary transport particle B	24	88
GO:0030430	GO:0030430	cellular_component	5	host cell cytoplasm	24	41
GO:0097470	GO:0097470	cellular_component	3	ribbon synapse	24	50
GO:0005720	GO:0005720	cellular_component	7	nuclear heterochromatin	24	71
GO:0060091	GO:0060091	cellular_component	5	kinocilium	24	65
GO:0031462	GO:0031462	cellular_component	6	Cul2-RING ubiquitin ligase complex	24	52
GO:0031105	GO:0031105	cellular_component	3	septin complex	24	35
GO:0022627	GO:0022627	cellular_component	7	cytosolic small ribosomal subunit	23	27
GO:0043292	GO:0043292	cellular_component	5	contractile fiber	23	45
GO:0042629	GO:0042629	cellular_component	8	mast cell granule	23	51
GO:0005839	GO:0005839	cellular_component	3	proteasome core complex	23	29
GO:0032593	GO:0032593	cellular_component	8	insulin-responsive compartment	23	32
GO:0030127	GO:0030127	cellular_component	7	COPII vesicle coat	23	83
GO:0098981	GO:0098981	cellular_component	3	cholinergic synapse	23	53
GO:0043020	GO:0043020	cellular_component	5	NADPH oxidase complex	23	28
GO:0005657	GO:0005657	cellular_component	5	replication fork	23	97
GO:0045095	GO:0045095	cellular_component	7	keratin filament	23	41
GO:0016461	GO:0016461	cellular_component	4	unconventional myosin complex	23	39
GO:0030660	GO:0030660	cellular_component	6	Golgi-associated vesicle membrane	23	78
GO:0031477	GO:0031477	cellular_component	5	myosin VII complex	23	53
GO:0042101	GO:0042101	cellular_component	5	T cell receptor complex	23	28
GO:0034705	GO:0034705	cellular_component	7	potassium channel complex	22	37
GO:0005921	GO:0005921	cellular_component	4	gap junction	22	65
GO:0071437	GO:0071437	cellular_component	5	invadopodium	22	41
GO:0005828	GO:0005828	cellular_component	8	kinetochore microtubule	22	41
GO:0005689	GO:0005689	cellular_component	6	U12-type spliceosomal complex	22	40
GO:0042788	GO:0042788	cellular_component	6	polysomal ribosome	22	32
GO:0044224	GO:0044224	cellular_component	5	juxtaparanode region of axon	22	50
GO:0034045	GO:0034045	cellular_component	5	phagophore assembly site membrane	22	43
GO:0005614	GO:0005614	cellular_component	5	interstitial matrix	21	70
GO:0035098	GO:0035098	cellular_component	4	ESC/E(Z) complex	21	69
GO:0016234	GO:0016234	cellular_component	4	inclusion body	21	50
GO:0098844	GO:0098844	cellular_component	4	postsynaptic endocytic zone membrane	21	61
GO:0042627	GO:0042627	cellular_component	4	chylomicron	21	25
GO:0034993	GO:0034993	cellular_component	7	meiotic nuclear membrane microtubule tethering complex	21	44
GO:0030669	GO:0030669	cellular_component	8	clathrin-coated endocytic vesicle membrane	21	25
GO:0044666	GO:0044666	cellular_component	6	MLL3/4 complex	21	49
GO:0031209	GO:0031209	cellular_component	3	SCAR complex	21	44
GO:0042584	GO:0042584	cellular_component	7	chromaffin granule membrane	21	44
GO:0032983	GO:0032983	cellular_component	7	kainate selective glutamate receptor complex	21	40
GO:0044214	GO:0044214	cellular_component	6	spanning component of plasma membrane	21	45
GO:0005861	GO:0005861	cellular_component	3	troponin complex	21	29
GO:1990435	GO:1990435	cellular_component	5	upper tip-link density	21	51
GO:0032059	GO:0032059	cellular_component	5	bleb	21	53
GO:0016010	GO:0016010	cellular_component	4	dystrophin-associated glycoprotein complex	21	50
GO:0022624	GO:0022624	cellular_component	3	proteasome accessory complex	21	27
GO:0035580	GO:0035580	cellular_component	7	specific granule lumen	21	44
GO:0033165	GO:0033165	cellular_component	5	interphotoreceptor matrix	21	23
GO:0001527	GO:0001527	cellular_component	4	microfibril	21	59
GO:0043256	GO:0043256	cellular_component	3	laminin complex	21	29
GO:0033018	GO:0033018	cellular_component	7	sarcoplasmic reticulum lumen	20	68
GO:0034399	GO:0034399	cellular_component	5	nuclear periphery	20	61
GO:1990023	GO:1990023	cellular_component	6	mitotic spindle midzone	20	37
GO:0033290	GO:0033290	cellular_component	6	eukaryotic 48S preinitiation complex	20	27
GO:0035805	GO:0035805	cellular_component	4	egg coat	20	33
GO:0035267	GO:0035267	cellular_component	8	NuA4 histone acetyltransferase complex	20	48
GO:0090734	GO:0090734	cellular_component	5	site of DNA damage	20	55
GO:0000930	GO:0000930	cellular_component	3	gamma-tubulin complex	20	56
GO:0044194	GO:0044194	cellular_component	8	cytolytic granule	20	37
GO:0005885	GO:0005885	cellular_component	3	Arp2/3 protein complex	20	31
GO:0016282	GO:0016282	cellular_component	6	eukaryotic 43S preinitiation complex	20	33
GO:0031362	GO:0031362	cellular_component	6	anchored component of external side of plasma membrane	20	25
GO:0097449	GO:0097449	cellular_component	6	astrocyte projection	20	35
GO:0045180	GO:0045180	cellular_component	8	basal cortex	20	61
GO:0002080	GO:0002080	cellular_component	7	acrosomal membrane	20	42
GO:0034702	GO:0034702	cellular_component	5	ion channel complex	20	23
GO:0005685	GO:0005685	cellular_component	7	U1 snRNP	20	41
GO:0060171	GO:0060171	cellular_component	6	stereocilium membrane	19	41
GO:0032585	GO:0032585	cellular_component	9	multivesicular body membrane	19	55
GO:0043220	GO:0043220	cellular_component	3	Schmidt-Lanterman incisure	19	53
GO:0030118	GO:0030118	cellular_component	6	clathrin coat	19	42
GO:0005852	GO:0005852	cellular_component	3	eukaryotic translation initiation factor 3 complex	19	26
GO:0014701	GO:0014701	cellular_component	5	junctional sarcoplasmic reticulum membrane	19	67
GO:0044300	GO:0044300	cellular_component	6	cerebellar mossy fiber	19	36
GO:0035631	GO:0035631	cellular_component	5	CD40 receptor complex	19	31
GO:0098850	GO:0098850	cellular_component	5	extrinsic component of synaptic vesicle membrane	19	35
GO:0031985	GO:0031985	cellular_component	6	Golgi cisterna	19	32
GO:0098855	GO:0098855	cellular_component	9	HCN channel complex	19	42
GO:0031090	GO:0031090	cellular_component	3	organelle membrane	19	32
GO:0010369	GO:0010369	cellular_component	6	chromocenter	19	37
GO:0035841	GO:0035841	cellular_component	5	new growing cell tip	19	22
GO:0071438	GO:0071438	cellular_component	5	invadopodium membrane	19	45
GO:0070776	GO:0070776	cellular_component	7	MOZ/MORF histone acetyltransferase complex	19	38
GO:0005940	GO:0005940	cellular_component	7	septin ring	19	29
GO:0005740	GO:0005740	cellular_component	5	mitochondrial envelope	19	43
GO:0000940	GO:0000940	cellular_component	3	condensed chromosome outer kinetochore	19	61
GO:0005753	GO:0005753	cellular_component	6	mitochondrial proton-transporting ATP synthase complex	19	24
GO:0005686	GO:0005686	cellular_component	7	U2 snRNP	19	29
GO:1990907	GO:1990907	cellular_component	6	beta-catenin-TCF complex	18	36
GO:0030132	GO:0030132	cellular_component	7	clathrin coat of coated pit	18	53
GO:0042405	GO:0042405	cellular_component	5	nuclear inclusion body	18	29
GO:0046581	GO:0046581	cellular_component	4	intercellular canaliculus	18	20
GO:0030014	GO:0030014	cellular_component	3	CCR4-NOT complex	18	43
GO:0031673	GO:0031673	cellular_component	4	H zone	18	25
GO:0005721	GO:0005721	cellular_component	7	pericentric heterochromatin	18	36
GO:0098683	GO:0098683	cellular_component	4	cochlear hair cell ribbon synapse	18	48
GO:0032039	GO:0032039	cellular_component	3	integrator complex	18	38
GO:0005955	GO:0005955	cellular_component	4	calcineurin complex	18	33
GO:1990909	GO:1990909	cellular_component	3	Wnt signalosome	18	43
GO:0000145	GO:0000145	cellular_component	6	exocyst	18	52
GO:0031588	GO:0031588	cellular_component	4	nucleotide-activated protein kinase complex	18	52
GO:0044354	GO:0044354	cellular_component	8	macropinosome	18	60
GO:0048788	GO:0048788	cellular_component	7	cytoskeleton of presynaptic active zone	18	67
GO:0005847	GO:0005847	cellular_component	4	mRNA cleavage and polyadenylation specificity factor complex	18	54
GO:0089717	GO:0089717	cellular_component	5	spanning component of membrane	17	22
GO:0000812	GO:0000812	cellular_component	8	Swr1 complex	17	43
GO:0042589	GO:0042589	cellular_component	7	zymogen granule membrane	17	41
GO:0030867	GO:0030867	cellular_component	4	rough endoplasmic reticulum membrane	17	46
GO:0033276	GO:0033276	cellular_component	7	transcription factor TFTC complex	17	50
GO:0005671	GO:0005671	cellular_component	7	Ada2/Gcn5/Ada3 transcription activator complex	17	34
GO:0044322	GO:0044322	cellular_component	6	endoplasmic reticulum quality control compartment	17	34
GO:1904724	GO:1904724	cellular_component	6	tertiary granule lumen	17	30
GO:0031091	GO:0031091	cellular_component	8	platelet alpha granule	17	27
GO:0005592	GO:0005592	cellular_component	5	collagen type XI trimer	17	35
GO:0150034	GO:0150034	cellular_component	5	distal axon	17	33
GO:0005666	GO:0005666	cellular_component	7	RNA polymerase III complex	17	37
GO:0043240	GO:0043240	cellular_component	3	Fanconi anaemia nuclear complex	17	70
GO:0005797	GO:0005797	cellular_component	7	Golgi medial cisterna	17	31
GO:0031461	GO:0031461	cellular_component	5	cullin-RING ubiquitin ligase complex	17	50
GO:0030478	GO:0030478	cellular_component	5	actin cap	17	33
GO:0070852	GO:0070852	cellular_component	5	cell body fiber	16	57
GO:0036038	GO:0036038	cellular_component	3	MKS complex	16	57
GO:1990075	GO:1990075	cellular_component	4	periciliary membrane compartment	16	39
GO:0016471	GO:0016471	cellular_component	6	vacuolar proton-transporting V-type ATPase complex	16	30
GO:0030122	GO:0030122	cellular_component	7	AP-2 adaptor complex	16	37
GO:0005594	GO:0005594	cellular_component	5	collagen type IX trimer	16	19
GO:0015934	GO:0015934	cellular_component	6	large ribosomal subunit	16	20
GO:0016580	GO:0016580	cellular_component	8	Sin3 complex	16	26
GO:0000164	GO:0000164	cellular_component	4	protein phosphatase type 1 complex	16	29
GO:0042581	GO:0042581	cellular_component	8	specific granule	16	53
GO:0005697	GO:0005697	cellular_component	5	telomerase holoenzyme complex	16	51
GO:0044615	GO:0044615	cellular_component	3	nuclear pore nuclear basket	16	31
GO:0097441	GO:0097441	cellular_component	6	basal dendrite	16	34
GO:0005665	GO:0005665	cellular_component	6	RNA polymerase II, core complex	16	36
GO:0044233	GO:0044233	cellular_component	4	mitochondria-associated endoplasmic reticulum membrane	16	32
GO:0097729	GO:0097729	cellular_component	5	9+2 motile cilium	16	25
GO:0034719	GO:0034719	cellular_component	5	SMN-Sm protein complex	16	41
GO:0032432	GO:0032432	cellular_component	5	actin filament bundle	16	31
GO:0000178	GO:0000178	cellular_component	4	exosome (RNase complex)	15	47
GO:0031092	GO:0031092	cellular_component	7	platelet alpha granule membrane	15	33
GO:0098985	GO:0098985	cellular_component	5	asymmetric, glutamatergic, excitatory synapse	15	33
GO:0031256	GO:0031256	cellular_component	4	leading edge membrane	15	38
GO:0033179	GO:0033179	cellular_component	5	proton-transporting V-type ATPase, V0 domain	15	24
GO:0031011	GO:0031011	cellular_component	5	Ino80 complex	15	39
GO:0030131	GO:0030131	cellular_component	6	clathrin adaptor complex	15	32
GO:0071011	GO:0071011	cellular_component	6	precatalytic spliceosome	15	21
GO:0097197	GO:0097197	cellular_component	4	tetraspanin-enriched microdomain	15	37
GO:0120103	GO:0120103	cellular_component	3	centriolar subdistal appendage	15	50
GO:0036449	GO:0036449	cellular_component	6	microtubule minus-end	15	36
GO:0098890	GO:0098890	cellular_component	6	extrinsic component of postsynaptic membrane	15	57
GO:0000800	GO:0000800	cellular_component	6	lateral element	15	31
GO:0005890	GO:0005890	cellular_component	7	sodium:potassium-exchanging ATPase complex	15	23
GO:0030130	GO:0030130	cellular_component	8	clathrin coat of trans-Golgi network vesicle	15	31
GO:0005761	GO:0005761	cellular_component	7	mitochondrial ribosome	15	19
GO:0016591	GO:0016591	cellular_component	6	RNA polymerase II, holoenzyme	15	44
GO:0045179	GO:0045179	cellular_component	8	apical cortex	15	31
GO:0048188	GO:0048188	cellular_component	6	Set1C/COMPASS complex	15	39
GO:0031298	GO:0031298	cellular_component	3	replication fork protection complex	15	34
GO:0016281	GO:0016281	cellular_component	3	eukaryotic translation initiation factor 4F complex	15	32
GO:0031464	GO:0031464	cellular_component	7	Cul4A-RING E3 ubiquitin ligase complex	15	43
GO:0032045	GO:0032045	cellular_component	3	guanyl-nucleotide exchange factor complex	15	43
GO:0071782	GO:0071782	cellular_component	6	endoplasmic reticulum tubular network	15	26
GO:0005587	GO:0005587	cellular_component	5	collagen type IV trimer	15	34
GO:0034663	GO:0034663	cellular_component	3	endoplasmic reticulum chaperone complex	14	20
GO:0000176	GO:0000176	cellular_component	5	nuclear exosome (RNase complex)	14	34
GO:0000138	GO:0000138	cellular_component	7	Golgi trans cisterna	14	26
GO:0033180	GO:0033180	cellular_component	5	proton-transporting V-type ATPase, V1 domain	14	17
GO:0071439	GO:0071439	cellular_component	5	clathrin complex	14	36
GO:0044294	GO:0044294	cellular_component	5	dendritic growth cone	14	40
GO:0032592	GO:0032592	cellular_component	6	integral component of mitochondrial membrane	14	34
GO:0008278	GO:0008278	cellular_component	3	cohesin complex	14	22
GO:0034363	GO:0034363	cellular_component	5	intermediate-density lipoprotein particle	14	14
GO:0017071	GO:0017071	cellular_component	7	intracellular cyclic nucleotide activated cation channel complex	14	30
GO:0005952	GO:0005952	cellular_component	3	cAMP-dependent protein kinase complex	14	17
GO:0017101	GO:0017101	cellular_component	3	aminoacyl-tRNA synthetase multienzyme complex	14	28
GO:0005858	GO:0005858	cellular_component	5	axonemal dynein complex	14	31
GO:0098992	GO:0098992	cellular_component	9	neuronal dense core vesicle	14	18
GO:0044326	GO:0044326	cellular_component	3	dendritic spine neck	14	33
GO:0017119	GO:0017119	cellular_component	6	Golgi transport complex	14	29
GO:0098691	GO:0098691	cellular_component	3	dopaminergic synapse	14	21
GO:1902495	GO:1902495	cellular_component	4	transmembrane transporter complex	14	24
GO:1990635	GO:1990635	cellular_component	4	proximal dendrite	14	39
GO:0000177	GO:0000177	cellular_component	5	cytoplasmic exosome (RNase complex)	14	44
GO:0097228	GO:0097228	cellular_component	4	sperm principal piece	14	39
GO:0070578	GO:0070578	cellular_component	6	RISC-loading complex	14	26
GO:0031314	GO:0031314	cellular_component	5	extrinsic component of mitochondrial inner membrane	14	39
GO:0019774	GO:0019774	cellular_component	3	proteasome core complex, beta-subunit complex	14	15
GO:0001741	GO:0001741	cellular_component	7	XY body	14	27
GO:0000780	GO:0000780	cellular_component	8	condensed nuclear chromosome, centromeric region	14	28
GO:0031616	GO:0031616	cellular_component	7	spindle pole centrosome	14	24
GO:0051286	GO:0051286	cellular_component	3	cell tip	14	28
GO:0031313	GO:0031313	cellular_component	5	extrinsic component of endosome membrane	14	41
GO:0030686	GO:0030686	cellular_component	5	90S preribosome	14	25
GO:0150051	GO:0150051	cellular_component	6	postsynaptic Golgi apparatus	14	30
GO:0005682	GO:0005682	cellular_component	7	U5 snRNP	14	18
GO:0031095	GO:0031095	cellular_component	4	platelet dense tubular network membrane	13	30
GO:0033010	GO:0033010	cellular_component	4	paranodal junction	13	38
GO:0030008	GO:0030008	cellular_component	4	TRAPP complex	13	21
GO:0043229	GO:0043229	cellular_component	3	intracellular organelle	13	23
GO:0061617	GO:0061617	cellular_component	5	MICOS complex	13	26
GO:0008250	GO:0008250	cellular_component	6	oligosaccharyltransferase complex	13	16
GO:0000124	GO:0000124	cellular_component	7	SAGA complex	13	28
GO:0033391	GO:0033391	cellular_component	7	chromatoid body	13	18
GO:0030688	GO:0030688	cellular_component	5	preribosome, small subunit precursor	13	21
GO:0030893	GO:0030893	cellular_component	4	meiotic cohesin complex	13	20
GO:0031981	GO:0031981	cellular_component	5	nuclear lumen	13	17
GO:0008540	GO:0008540	cellular_component	3	proteasome regulatory particle, base subcomplex	13	16
GO:0071141	GO:0071141	cellular_component	4	SMAD protein complex	13	21
GO:0035770	GO:0035770	cellular_component	5	ribonucleoprotein granule	13	39
GO:0030427	GO:0030427	cellular_component	3	site of polarized growth	13	36
GO:0000778	GO:0000778	cellular_component	5	condensed nuclear chromosome kinetochore	13	34
GO:0030877	GO:0030877	cellular_component	3	beta-catenin destruction complex	13	30
GO:0017090	GO:0017090	cellular_component	4	meprin A complex	13	14
GO:0005642	GO:0005642	cellular_component	3	annulate lamellae	13	14
GO:0071546	GO:0071546	cellular_component	8	pi-body	13	15
GO:0000974	GO:0000974	cellular_component	3	Prp19 complex	13	35
GO:0045120	GO:0045120	cellular_component	6	pronucleus	13	34
GO:0000791	GO:0000791	cellular_component	6	euchromatin	13	29
GO:0099147	GO:0099147	cellular_component	4	extrinsic component of postsynaptic density membrane	13	32
GO:0031227	GO:0031227	cellular_component	4	intrinsic component of endoplasmic reticulum membrane	13	36
GO:0031088	GO:0031088	cellular_component	7	platelet dense granule membrane	13	45
GO:0016600	GO:0016600	cellular_component	5	flotillin complex	13	48
GO:0000813	GO:0000813	cellular_component	4	ESCRT I complex	12	15
GO:0005736	GO:0005736	cellular_component	6	RNA polymerase I complex	12	31
GO:0071014	GO:0071014	cellular_component	6	post-mRNA release spliceosomal complex	12	31
GO:0097504	GO:0097504	cellular_component	7	Gemini of coiled bodies	12	38
GO:0061827	GO:0061827	cellular_component	4	sperm head	12	15
GO:0072357	GO:0072357	cellular_component	4	PTW/PP1 phosphatase complex	12	26
GO:0036157	GO:0036157	cellular_component	6	outer dynein arm	12	27
GO:0070847	GO:0070847	cellular_component	6	core mediator complex	12	21
GO:0072546	GO:0072546	cellular_component	6	ER membrane protein complex	12	19
GO:0097386	GO:0097386	cellular_component	5	glial cell projection	12	15
GO:0030914	GO:0030914	cellular_component	7	STAGA complex	12	28
GO:0005641	GO:0005641	cellular_component	5	nuclear envelope lumen	12	22
GO:0005927	GO:0005927	cellular_component	6	muscle tendon junction	12	21
GO:0005662	GO:0005662	cellular_component	3	DNA replication factor A complex	12	18
GO:0097539	GO:0097539	cellular_component	3	ciliary transition fiber	12	55
GO:0005664	GO:0005664	cellular_component	4	nuclear origin of replication recognition complex	12	28
GO:0005675	GO:0005675	cellular_component	6	transcription factor TFIIH holo complex	12	79
GO:1990124	GO:1990124	cellular_component	4	messenger ribonucleoprotein complex	12	22
GO:0034709	GO:0034709	cellular_component	5	methylosome	12	13
GO:0036020	GO:0036020	cellular_component	9	endolysosome membrane	12	26
GO:0061702	GO:0061702	cellular_component	3	inflammasome complex	12	19
GO:0045252	GO:0045252	cellular_component	5	oxoglutarate dehydrogenase complex	12	15
GO:0008024	GO:0008024	cellular_component	4	cyclin/CDK positive transcription elongation factor complex	12	29
GO:0030981	GO:0030981	cellular_component	7	cortical microtubule cytoskeleton	12	21
GO:0005845	GO:0005845	cellular_component	4	mRNA cap binding complex	12	17
GO:0000220	GO:0000220	cellular_component	6	vacuolar proton-transporting V-type ATPase, V0 domain	11	20
GO:0005751	GO:0005751	cellular_component	5	mitochondrial respiratory chain complex IV	11	15
GO:0044307	GO:0044307	cellular_component	6	dendritic branch	11	28
GO:0097442	GO:0097442	cellular_component	6	CA3 pyramidal cell dendrite	11	28
GO:0070701	GO:0070701	cellular_component	3	mucus layer	11	12
GO:0071006	GO:0071006	cellular_component	7	U2-type catalytic step 1 spliceosome	11	21
GO:0031983	GO:0031983	cellular_component	4	vesicle lumen	11	11
GO:0005577	GO:0005577	cellular_component	3	fibrinogen complex	11	12
GO:0140268	GO:0140268	cellular_component	NA	endoplasmic reticulum-plasma membrane contact site	11	33
GO:0034359	GO:0034359	cellular_component	5	mature chylomicron	11	11
GO:0043596	GO:0043596	cellular_component	6	nuclear replication fork	11	25
GO:0035145	GO:0035145	cellular_component	3	exon-exon junction complex	11	14
GO:0071203	GO:0071203	cellular_component	3	WASH complex	11	21
GO:0002142	GO:0002142	cellular_component	3	stereocilia ankle link complex	11	35
GO:0030015	GO:0030015	cellular_component	3	CCR4-NOT core complex	11	25
GO:0016586	GO:0016586	cellular_component	7	RSC-type complex	11	55
GO:0097708	GO:0097708	cellular_component	5	intracellular vesicle	11	40
GO:0035866	GO:0035866	cellular_component	5	alphav-beta3 integrin-PKCalpha complex	11	13
GO:0045254	GO:0045254	cellular_component	5	pyruvate dehydrogenase complex	11	26
GO:0000801	GO:0000801	cellular_component	6	central element	11	27
GO:0036396	GO:0036396	cellular_component	5	RNA N6-methyladenosine methyltransferase complex	11	22
GO:0005954	GO:0005954	cellular_component	3	calcium- and calmodulin-dependent protein kinase complex	11	25
GO:0048179	GO:0048179	cellular_component	5	activin receptor complex	11	22
GO:0032541	GO:0032541	cellular_component	6	cortical endoplasmic reticulum	11	79
GO:0030126	GO:0030126	cellular_component	7	COPI vesicle coat	11	36
GO:0005610	GO:0005610	cellular_component	4	laminin-5 complex	11	27
GO:0032797	GO:0032797	cellular_component	3	SMN complex	11	35
GO:0042555	GO:0042555	cellular_component	3	MCM complex	11	24
GO:0031080	GO:0031080	cellular_component	3	nuclear pore outer ring	11	20
GO:0030681	GO:0030681	cellular_component	7	multimeric ribonuclease P complex	11	33
GO:0001401	GO:0001401	cellular_component	5	SAM complex	10	16
GO:0070545	GO:0070545	cellular_component	3	PeBoW complex	10	24
GO:0035749	GO:0035749	cellular_component	3	myelin sheath adaxonal region	10	17
GO:0101031	GO:0101031	cellular_component	3	chaperone complex	10	27
GO:0034681	GO:0034681	cellular_component	5	integrin alpha11-beta1 complex	10	10
GO:0001673	GO:0001673	cellular_component	7	male germ cell nucleus	10	41
GO:0097418	GO:0097418	cellular_component	5	neurofibrillary tangle	10	31
GO:0098797	GO:0098797	cellular_component	4	plasma membrane protein complex	10	39
GO:0030137	GO:0030137	cellular_component	7	COPI-coated vesicle	10	24
GO:0043203	GO:0043203	cellular_component	5	axon hillock	10	31
GO:0005588	GO:0005588	cellular_component	5	collagen type V trimer	10	19
GO:0005579	GO:0005579	cellular_component	5	membrane attack complex	10	18
GO:1990316	GO:1990316	cellular_component	5	Atg1/ULK1 kinase complex	10	18
GO:0035748	GO:0035748	cellular_component	3	myelin sheath abaxonal region	10	21
GO:0099699	GO:0099699	cellular_component	6	integral component of synaptic membrane	10	16
GO:1990357	GO:1990357	cellular_component	8	terminal web	10	25
GO:0008541	GO:0008541	cellular_component	3	proteasome regulatory particle, lid subcomplex	10	23
GO:1902710	GO:1902710	cellular_component	4	GABA receptor complex	10	13
GO:0070187	GO:0070187	cellular_component	6	shelterin complex	10	25
GO:0098888	GO:0098888	cellular_component	4	extrinsic component of presynaptic membrane	10	22
GO:0070652	GO:0070652	cellular_component	4	HAUS complex	10	40
GO:0031680	GO:0031680	cellular_component	3	G-protein beta/gamma-subunit complex	10	21
GO:0043219	GO:0043219	cellular_component	3	lateral loop	10	18
GO:0030121	GO:0030121	cellular_component	7	AP-1 adaptor complex	10	21
GO:0031083	GO:0031083	cellular_component	4	BLOC-1 complex	10	16
GO:0071682	GO:0071682	cellular_component	6	endocytic vesicle lumen	10	10
GO:0015935	GO:0015935	cellular_component	6	small ribosomal subunit	10	20
GO:0070469	GO:0070469	cellular_component	3	respirasome	10	15
GO:0016939	GO:0016939	cellular_component	5	kinesin II complex	10	11
GO:0000126	GO:0000126	cellular_component	6	transcription factor TFIIIB complex	10	32
GO:0005899	GO:0005899	cellular_component	5	insulin receptor complex	10	13
GO:0016593	GO:0016593	cellular_component	4	Cdc73/Paf1 complex	10	18
GO:0005833	GO:0005833	cellular_component	3	hemoglobin complex	10	11
GO:0038039	GO:0038039	cellular_component	7	G protein-coupled receptor heterodimeric complex	10	14
GO:0042406	GO:0042406	cellular_component	5	extrinsic component of endoplasmic reticulum membrane	10	18
GO:0043227	GO:0043227	cellular_component	3	membrane-bounded organelle	9	20
GO:0030891	GO:0030891	cellular_component	6	VCB complex	9	10
GO:0033256	GO:0033256	cellular_component	3	I-kappaB/NF-kappaB complex	9	18
GO:0008290	GO:0008290	cellular_component	3	F-actin capping protein complex	9	13
GO:1990498	GO:1990498	cellular_component	8	mitotic spindle microtubule	9	22
GO:0034098	GO:0034098	cellular_component	6	VCP-NPL4-UFD1 AAA ATPase complex	9	24
GO:0000125	GO:0000125	cellular_component	7	PCAF complex	9	23
GO:0098559	GO:0098559	cellular_component	8	cytoplasmic side of early endosome membrane	9	13
GO:0097433	GO:0097433	cellular_component	5	dense body	9	16
GO:0070938	GO:0070938	cellular_component	3	contractile ring	9	25
GO:0005838	GO:0005838	cellular_component	3	proteasome regulatory particle	9	9
GO:0098826	GO:0098826	cellular_component	4	endoplasmic reticulum tubular network membrane	9	18
GO:0005746	GO:0005746	cellular_component	4	mitochondrial respirasome	9	10
GO:0098837	GO:0098837	cellular_component	8	postsynaptic recycling endosome	9	11
GO:0000815	GO:0000815	cellular_component	4	ESCRT III complex	9	24
GO:0031932	GO:0031932	cellular_component	3	TORC2 complex	9	21
GO:0045277	GO:0045277	cellular_component	4	respiratory chain complex IV	9	9
GO:0005745	GO:0005745	cellular_component	5	m-AAA complex	9	20
GO:0005944	GO:0005944	cellular_component	8	phosphatidylinositol 3-kinase complex, class IB	9	17
GO:0005967	GO:0005967	cellular_component	6	mitochondrial pyruvate dehydrogenase complex	9	21
GO:0042582	GO:0042582	cellular_component	9	azurophil granule	9	38
GO:0005687	GO:0005687	cellular_component	7	U4 snRNP	9	10
GO:1990716	GO:1990716	cellular_component	6	axonemal central apparatus	9	47
GO:0072558	GO:0072558	cellular_component	4	NLRP1 inflammasome complex	9	15
GO:0072534	GO:0072534	cellular_component	5	perineuronal net	9	22
GO:0042571	GO:0042571	cellular_component	4	immunoglobulin complex, circulating	9	15
GO:0098554	GO:0098554	cellular_component	6	cytoplasmic side of endoplasmic reticulum membrane	9	17
GO:1990923	GO:1990923	cellular_component	3	PET complex	9	9
GO:0005732	GO:0005732	cellular_component	4	small nucleolar ribonucleoprotein complex	9	13
GO:0045261	GO:0045261	cellular_component	5	proton-transporting ATP synthase complex, catalytic core F(1)	9	10
GO:0034360	GO:0034360	cellular_component	5	chylomicron remnant	9	9
GO:0070937	GO:0070937	cellular_component	3	CRD-mediated mRNA stability complex	9	17
GO:0030897	GO:0030897	cellular_component	4	HOPS complex	9	13
GO:0097025	GO:0097025	cellular_component	5	MPP7-DLG1-LIN7 complex	9	21
GO:0044754	GO:0044754	cellular_component	9	autolysosome	9	18
GO:0070531	GO:0070531	cellular_component	3	BRCA1-A complex	9	12
GO:0042588	GO:0042588	cellular_component	8	zymogen granule	9	13
GO:0019773	GO:0019773	cellular_component	3	proteasome core complex, alpha-subunit complex	9	14
GO:0098892	GO:0098892	cellular_component	3	extrinsic component of postsynaptic specialization membrane	9	11
GO:0002081	GO:0002081	cellular_component	6	outer acrosomal membrane	9	23
GO:0005742	GO:0005742	cellular_component	5	mitochondrial outer membrane translocase complex	9	21
GO:0097454	GO:0097454	cellular_component	7	Schwann cell microvillus	9	29
GO:0032584	GO:0032584	cellular_component	4	growth cone membrane	9	22
GO:0000783	GO:0000783	cellular_component	5	nuclear telomere cap complex	9	25
GO:0000276	GO:0000276	cellular_component	6	mitochondrial proton-transporting ATP synthase complex, coupling factor F(o)	9	12
GO:1990604	GO:1990604	cellular_component	6	IRE1-TRAF2-ASK1 complex	9	21
GO:0031264	GO:0031264	cellular_component	5	death-inducing signaling complex	8	32
GO:0097227	GO:0097227	cellular_component	4	sperm annulus	8	11
GO:0030915	GO:0030915	cellular_component	5	Smc5-Smc6 complex	8	21
GO:0090651	GO:0090651	cellular_component	5	apical cytoplasm	8	9
GO:0097550	GO:0097550	cellular_component	4	transcriptional preinitiation complex	8	22
GO:0036513	GO:0036513	cellular_component	6	Derlin-1 retrotranslocation complex	8	20
GO:1902494	GO:1902494	cellular_component	3	catalytic complex	8	14
GO:1990761	GO:1990761	cellular_component	6	growth cone lamellipodium	8	20
GO:0031094	GO:0031094	cellular_component	5	platelet dense tubular network	8	16
GO:1990718	GO:1990718	cellular_component	6	axonemal central pair projection	8	8
GO:0008385	GO:0008385	cellular_component	6	IkappaB kinase complex	8	35
GO:0070110	GO:0070110	cellular_component	5	ciliary neurotrophic factor receptor complex	8	15
GO:0031465	GO:0031465	cellular_component	7	Cul4B-RING E3 ubiquitin ligase complex	8	20
GO:0005896	GO:0005896	cellular_component	5	interleukin-6 receptor complex	8	18
GO:0070436	GO:0070436	cellular_component	5	Grb2-EGFR complex	8	25
GO:0071556	GO:0071556	cellular_component	6	integral component of lumenal side of endoplasmic reticulum membrane	8	15
GO:0098983	GO:0098983	cellular_component	5	symmetric, GABA-ergic, inhibitory synapse	8	12
GO:0016589	GO:0016589	cellular_component	8	NURF complex	8	29
GO:0098574	GO:0098574	cellular_component	6	cytoplasmic side of lysosomal membrane	8	11
GO:0035060	GO:0035060	cellular_component	7	brahma complex	8	16
GO:0099029	GO:0099029	cellular_component	6	anchored component of presynaptic active zone membrane	8	19
GO:0097457	GO:0097457	cellular_component	7	hippocampal mossy fiber	8	12
GO:1904602	GO:1904602	cellular_component	7	serotonin-activated cation-selective channel complex	8	9
GO:0099078	GO:0099078	cellular_component	3	BORC complex	8	35
GO:0097452	GO:0097452	cellular_component	3	GAIT complex	8	11
GO:0070381	GO:0070381	cellular_component	8	endosome to plasma membrane transport vesicle	8	27
GO:0005688	GO:0005688	cellular_component	7	U6 snRNP	8	8
GO:0030663	GO:0030663	cellular_component	7	COPI-coated vesicle membrane	8	20
GO:0097629	GO:0097629	cellular_component	5	extrinsic component of omegasome membrane	8	21
GO:0043218	GO:0043218	cellular_component	3	compact myelin	8	12
GO:0005744	GO:0005744	cellular_component	5	TIM23 mitochondrial import inner membrane translocase complex	8	17
GO:0000015	GO:0000015	cellular_component	6	phosphopyruvate hydratase complex	8	9
GO:0071797	GO:0071797	cellular_component	5	LUBAC complex	8	23
GO:0031592	GO:0031592	cellular_component	6	centrosomal corona	8	16
GO:0099091	GO:0099091	cellular_component	4	postsynaptic specialization, intracellular component	8	17
GO:0030123	GO:0030123	cellular_component	6	AP-3 adaptor complex	8	17
GO:0005869	GO:0005869	cellular_component	4	dynactin complex	8	22
GO:0005900	GO:0005900	cellular_component	5	oncostatin-M receptor complex	8	15
GO:0005677	GO:0005677	cellular_component	5	chromatin silencing complex	8	15
GO:0016012	GO:0016012	cellular_component	5	sarcoglycan complex	8	19
GO:0002141	GO:0002141	cellular_component	5	stereocilia ankle link	8	27
GO:0097268	GO:0097268	cellular_component	3	cytoophidium	8	25
GO:0044292	GO:0044292	cellular_component	4	dendrite terminus	8	19
GO:0070419	GO:0070419	cellular_component	4	nonhomologous end joining complex	8	23
GO:0005827	GO:0005827	cellular_component	8	polar microtubule	8	17
GO:0005757	GO:0005757	cellular_component	5	mitochondrial permeability transition pore complex	8	19
GO:0030485	GO:0030485	cellular_component	6	smooth muscle contractile fiber	8	25
GO:0099031	GO:0099031	cellular_component	5	anchored component of postsynaptic density membrane	8	17
GO:0070822	GO:0070822	cellular_component	7	Sin3-type complex	8	24
GO:0072669	GO:0072669	cellular_component	3	tRNA-splicing ligase complex	8	23
GO:0031618	GO:0031618	cellular_component	8	nuclear pericentric heterochromatin	8	18
GO:0031931	GO:0031931	cellular_component	3	TORC1 complex	8	23
GO:0031466	GO:0031466	cellular_component	6	Cul5-RING ubiquitin ligase complex	8	17
GO:0005945	GO:0005945	cellular_component	6	6-phosphofructokinase complex	7	20
GO:0099572	GO:0099572	cellular_component	3	postsynaptic specialization	7	37
GO:0033588	GO:0033588	cellular_component	3	Elongator holoenzyme complex	7	23
GO:0016272	GO:0016272	cellular_component	3	prefoldin complex	7	8
GO:0001520	GO:0001520	cellular_component	4	outer dense fiber	7	20
GO:0061689	GO:0061689	cellular_component	5	tricellular tight junction	7	12
GO:0042382	GO:0042382	cellular_component	7	paraspeckles	7	23
GO:0044308	GO:0044308	cellular_component	5	axonal spine	7	16
GO:0008622	GO:0008622	cellular_component	5	epsilon DNA polymerase complex	7	15
GO:0032300	GO:0032300	cellular_component	4	mismatch repair complex	7	49
GO:0070522	GO:0070522	cellular_component	6	ERCC4-ERCC1 complex	7	16
GO:0000346	GO:0000346	cellular_component	3	transcription export complex	7	17
GO:0061828	GO:0061828	cellular_component	4	apical tubulobulbar complex	7	13
GO:0120200	GO:0120200	cellular_component	NA	rod photoreceptor outer segment	7	11
GO:0031597	GO:0031597	cellular_component	5	cytosolic proteasome complex	7	7
GO:0044218	GO:0044218	cellular_component	4	other organism cell membrane	7	7
GO:0030119	GO:0030119	cellular_component	5	AP-type membrane coat adaptor complex	7	18
GO:0097487	GO:0097487	cellular_component	6	multivesicular body, internal vesicle	7	35
GO:0097136	GO:0097136	cellular_component	3	Bcl-2 family protein complex	7	9
GO:0032133	GO:0032133	cellular_component	4	chromosome passenger complex	7	26
GO:0002189	GO:0002189	cellular_component	6	ribose phosphate diphosphokinase complex	7	13
GO:1990696	GO:1990696	cellular_component	3	USH2 complex	7	15
GO:0034991	GO:0034991	cellular_component	5	nuclear meiotic cohesin complex	7	13
GO:0097427	GO:0097427	cellular_component	5	microtubule bundle	7	20
GO:0098556	GO:0098556	cellular_component	7	cytoplasmic side of rough endoplasmic reticulum membrane	7	11
GO:0036156	GO:0036156	cellular_component	6	inner dynein arm	7	9
GO:0071204	GO:0071204	cellular_component	5	histone pre-mRNA 3end processing complex	7	8
GO:0097728	GO:0097728	cellular_component	5	9+0 motile cilium	7	8
GO:0099154	GO:0099154	cellular_component	3	serotonergic synapse	7	8
GO:0022626	GO:0022626	cellular_component	6	cytosolic ribosome	7	21
GO:0097342	GO:0097342	cellular_component	6	ripoptosome	7	27
GO:0000172	GO:0000172	cellular_component	5	ribonuclease MRP complex	7	28
GO:0044316	GO:0044316	cellular_component	6	cone cell pedicle	7	38
GO:0043190	GO:0043190	cellular_component	6	ATP-binding cassette (ABC) transporter complex	7	29
GO:0070461	GO:0070461	cellular_component	6	SAGA-type complex	7	15
GO:0005786	GO:0005786	cellular_component	6	signal recognition particle, endoplasmic reticulum targeting	7	9
GO:0035868	GO:0035868	cellular_component	5	alphav-beta3 integrin-HMGB1 complex	7	8
GO:1902737	GO:1902737	cellular_component	7	dendritic filopodium	7	20
GO:0002095	GO:0002095	cellular_component	5	caveolar macromolecular signaling complex	7	10
GO:0070702	GO:0070702	cellular_component	4	inner mucus layer	7	7
GO:0070703	GO:0070703	cellular_component	4	outer mucus layer	7	7
GO:0002177	GO:0002177	cellular_component	5	manchette	7	19
GO:0030868	GO:0030868	cellular_component	4	smooth endoplasmic reticulum membrane	7	12
GO:0070369	GO:0070369	cellular_component	4	beta-catenin-TCF7L2 complex	7	30
GO:0150001	GO:0150001	cellular_component	6	primary dendrite	7	18
GO:0000779	GO:0000779	cellular_component	7	condensed chromosome, centromeric region	7	13
GO:0031515	GO:0031515	cellular_component	6	tRNA (m1A) methyltransferase complex	7	25
GO:0034388	GO:0034388	cellular_component	3	Pwp2p-containing subcomplex of 90S preribosome	7	10
GO:0120115	GO:0120115	cellular_component	4	Lsm2-8 complex	7	9
GO:0120043	GO:0120043	cellular_component	3	stereocilium shaft	7	20
GO:0005607	GO:0005607	cellular_component	4	laminin-2 complex	7	13
GO:0000243	GO:0000243	cellular_component	7	commitment complex	7	24
GO:0098999	GO:0098999	cellular_component	6	extrinsic component of postsynaptic endosome membrane	7	15
GO:0030061	GO:0030061	cellular_component	4	mitochondrial crista	7	17
GO:0005585	GO:0005585	cellular_component	5	collagen type II trimer	7	19
GO:0044613	GO:0044613	cellular_component	3	nuclear pore central transport channel	7	13
GO:0070449	GO:0070449	cellular_component	4	elongin complex	7	8
GO:0005750	GO:0005750	cellular_component	5	mitochondrial respiratory chain complex III	7	8
GO:0060342	GO:0060342	cellular_component	4	photoreceptor inner segment membrane	7	9
GO:0070044	GO:0070044	cellular_component	6	synaptobrevin 2-SNAP-25-syntaxin-1a complex	7	7
GO:0099160	GO:0099160	cellular_component	7	postsynaptic intermediate filament cytoskeleton	7	7
GO:0000137	GO:0000137	cellular_component	7	Golgi cis cisterna	7	13
GO:0000322	GO:0000322	cellular_component	6	storage vacuole	7	18
GO:0140284	GO:0140284	cellular_component	NA	endoplasmic reticulum-endosome membrane contact site	7	15
GO:0043259	GO:0043259	cellular_component	4	laminin-10 complex	7	26
GO:0098894	GO:0098894	cellular_component	5	extrinsic component of presynaptic endocytic zone membrane	7	32
GO:0034464	GO:0034464	cellular_component	3	BBSome	7	25
GO:0120134	GO:0120134	cellular_component	6	proximal portion of axoneme	7	8
GO:0044232	GO:0044232	cellular_component	3	organelle membrane contact site	7	20
GO:0044304	GO:0044304	cellular_component	5	main axon	7	16
GO:0031265	GO:0031265	cellular_component	6	CD95 death-inducing signaling complex	7	29
GO:0098560	GO:0098560	cellular_component	8	cytoplasmic side of late endosome membrane	7	10
GO:0000127	GO:0000127	cellular_component	6	transcription factor TFIIIC complex	7	35
GO:0035363	GO:0035363	cellular_component	7	histone locus body	7	8
GO:0032449	GO:0032449	cellular_component	3	CBM complex	7	30
GO:0030055	GO:0030055	cellular_component	3	cell-substrate junction	7	19
GO:0042612	GO:0042612	cellular_component	6	MHC class I protein complex	7	23
GO:0097149	GO:0097149	cellular_component	3	centralspindlin complex	6	18
GO:0031523	GO:0031523	cellular_component	3	Myb complex	6	30
GO:0001939	GO:0001939	cellular_component	7	female pronucleus	6	10
GO:0000408	GO:0000408	cellular_component	3	EKC/KEOPS complex	6	15
GO:1990391	GO:1990391	cellular_component	3	DNA repair complex	6	38
GO:0042613	GO:0042613	cellular_component	6	MHC class II protein complex	6	9
GO:0090443	GO:0090443	cellular_component	3	FAR/SIN/STRIPAK complex	6	15
GO:0005851	GO:0005851	cellular_component	3	eukaryotic translation initiation factor 2B complex	6	15
GO:0045098	GO:0045098	cellular_component	7	type III intermediate filament	6	6
GO:0097575	GO:0097575	cellular_component	8	lateral cell cortex	6	11
GO:0043291	GO:0043291	cellular_component	3	RAVE complex	6	10
GO:0019814	GO:0019814	cellular_component	3	immunoglobulin complex	6	24
GO:0016533	GO:0016533	cellular_component	8	protein kinase 5 complex	6	7
GO:0005663	GO:0005663	cellular_component	3	DNA replication factor C complex	6	14
GO:1990393	GO:1990393	cellular_component	3	3M complex	6	6
GO:0005684	GO:0005684	cellular_component	6	U2-type spliceosomal complex	6	16
GO:0031933	GO:0031933	cellular_component	7	telomeric heterochromatin	6	15
GO:0000308	GO:0000308	cellular_component	5	cytoplasmic cyclin-dependent protein kinase holoenzyme complex	6	16
GO:0071953	GO:0071953	cellular_component	4	elastic fiber	6	12
GO:0098843	GO:0098843	cellular_component	3	postsynaptic endocytic zone	6	14
GO:0000923	GO:0000923	cellular_component	6	equatorial microtubule organizing center	6	24
GO:0072559	GO:0072559	cellular_component	4	NLRP3 inflammasome complex	6	11
GO:0042567	GO:0042567	cellular_component	5	insulin-like growth factor ternary complex	6	6
GO:1990712	GO:1990712	cellular_component	5	HFE-transferrin receptor complex	6	9
GO:0000808	GO:0000808	cellular_component	3	origin recognition complex	6	20
GO:1990769	GO:1990769	cellular_component	5	proximal neuron projection	6	22
GO:0005854	GO:0005854	cellular_component	3	nascent polypeptide-associated complex	6	9
GO:0031390	GO:0031390	cellular_component	3	Ctf18 RFC-like complex	6	18
GO:0071062	GO:0071062	cellular_component	5	alphav-beta3 integrin-vitronectin complex	6	17
GO:0098966	GO:0098966	cellular_component	4	perisynaptic extracellular matrix	6	11
GO:0061829	GO:0061829	cellular_component	4	basal tubulobulbar complex	6	12
GO:0044614	GO:0044614	cellular_component	3	nuclear pore cytoplasmic filaments	6	7
GO:0071144	GO:0071144	cellular_component	5	heteromeric SMAD protein complex	6	10
GO:0031429	GO:0031429	cellular_component	6	box H/ACA snoRNP complex	6	8
GO:0032783	GO:0032783	cellular_component	4	super elongation complex	6	17
GO:0072487	GO:0072487	cellular_component	7	MSL complex	6	9
GO:0001739	GO:0001739	cellular_component	8	sex chromatin	6	6
GO:0089701	GO:0089701	cellular_component	3	U2AF	6	27
GO:0097422	GO:0097422	cellular_component	7	tubular endosome	6	19
GO:0032444	GO:0032444	cellular_component	6	activin responsive factor complex	6	8
GO:0031232	GO:0031232	cellular_component	5	extrinsic component of external side of plasma membrane	6	6
GO:0061574	GO:0061574	cellular_component	3	ASAP complex	6	10
GO:0042151	GO:0042151	cellular_component	5	nematocyst	6	6
GO:0005652	GO:0005652	cellular_component	5	nuclear lamina	6	14
GO:0097165	GO:0097165	cellular_component	6	nuclear stress granule	6	22
GO:0044545	GO:0044545	cellular_component	7	NSL complex	6	8
GO:0000798	GO:0000798	cellular_component	4	nuclear cohesin complex	6	8
GO:0048237	GO:0048237	cellular_component	7	rough endoplasmic reticulum lumen	6	25
GO:0030991	GO:0030991	cellular_component	3	intraciliary transport particle A	6	16
GO:0098674	GO:0098674	cellular_component	4	extrinsic component of neuronal dense core vesicle membrane	6	11
GO:0072517	GO:0072517	cellular_component	7	host cell viral assembly compartment	6	11
GO:0005726	GO:0005726	cellular_component	6	perichromatin fibrils	6	26
GO:0090637	GO:0090637	cellular_component	3	inner dense plaque of desmosome	6	21
GO:0005655	GO:0005655	cellular_component	8	nucleolar ribonuclease P complex	6	31
GO:0002178	GO:0002178	cellular_component	5	palmitoyltransferase complex	6	8
GO:0033503	GO:0033503	cellular_component	5	HULC complex	6	11
GO:0062130	GO:0062130	cellular_component	NA	adhesive extracellular matrix	6	11
GO:0001940	GO:0001940	cellular_component	7	male pronucleus	6	10
GO:0090636	GO:0090636	cellular_component	3	outer dense plaque of desmosome	6	21
GO:0005584	GO:0005584	cellular_component	5	collagen type I trimer	6	11
GO:0033093	GO:0033093	cellular_component	8	Weibel-Palade body	6	15
GO:0060293	GO:0060293	cellular_component	6	germ plasm	6	7
GO:0090694	GO:0090694	cellular_component	4	Scc2-Scc4 cohesin loading complex	6	10
GO:0005849	GO:0005849	cellular_component	3	mRNA cleavage factor complex	6	30
GO:0031228	GO:0031228	cellular_component	5	intrinsic component of Golgi membrane	6	6
GO:0070761	GO:0070761	cellular_component	4	pre-snoRNP complex	6	16
GO:0008282	GO:0008282	cellular_component	8	inward rectifying potassium channel	6	28
GO:1990246	GO:1990246	cellular_component	8	uniplex complex	6	14
GO:0030142	GO:0030142	cellular_component	7	COPI-coated Golgi to ER transport vesicle	6	22
GO:0042765	GO:0042765	cellular_component	6	GPI-anchor transamidase complex	6	14
GO:0033269	GO:0033269	cellular_component	5	internode region of axon	6	14
GO:0005713	GO:0005713	cellular_component	6	recombination nodule	6	6
GO:0071541	GO:0071541	cellular_component	4	eukaryotic translation initiation factor 3 complex, eIF3m	6	7
GO:0071540	GO:0071540	cellular_component	4	eukaryotic translation initiation factor 3 complex, eIF3e	6	11
GO:1990111	GO:1990111	cellular_component	5	spermatoproteasome complex	6	20
GO:0008274	GO:0008274	cellular_component	5	gamma-tubulin ring complex	6	23
GO:0000109	GO:0000109	cellular_component	5	nucleotide-excision repair complex	6	28
GO:0005943	GO:0005943	cellular_component	8	phosphatidylinositol 3-kinase complex, class IA	6	12
GO:0097512	GO:0097512	cellular_component	7	cardiac myofibril	6	7
GO:0031235	GO:0031235	cellular_component	5	intrinsic component of the cytoplasmic side of the plasma membrane	5	7
GO:0002947	GO:0002947	cellular_component	4	tumor necrosis factor receptor superfamily complex	5	10
GO:0048476	GO:0048476	cellular_component	3	Holliday junction resolvase complex	5	18
GO:0034715	GO:0034715	cellular_component	5	pICln-Sm protein complex	5	5
GO:0005879	GO:0005879	cellular_component	8	axonemal microtubule	5	24
GO:0055087	GO:0055087	cellular_component	3	Ski complex	5	12
GO:0098723	GO:0098723	cellular_component	7	skeletal muscle myofibril	5	13
GO:0090498	GO:0090498	cellular_component	5	extrinsic component of Golgi membrane	5	12
GO:0000506	GO:0000506	cellular_component	6	glycosylphosphatidylinositol-N-acetylglucosaminyltransferase (GPI-GnT) complex	5	10
GO:0071821	GO:0071821	cellular_component	3	FANCM-MHF complex	5	25
GO:0030125	GO:0030125	cellular_component	7	clathrin vesicle coat	5	13
GO:0001652	GO:0001652	cellular_component	6	granular component	5	5
GO:0097632	GO:0097632	cellular_component	5	extrinsic component of phagophore assembly site membrane	5	6
GO:0097526	GO:0097526	cellular_component	7	spliceosomal tri-snRNP complex	5	6
GO:0061673	GO:0061673	cellular_component	9	mitotic spindle astral microtubule	5	8
GO:0000788	GO:0000788	cellular_component	5	nuclear nucleosome	5	7
GO:0099503	GO:0099503	cellular_component	6	secretory vesicle	5	14
GO:0005853	GO:0005853	cellular_component	3	eukaryotic translation elongation factor 1 complex	5	6
GO:0099629	GO:0099629	cellular_component	4	postsynaptic specialization of symmetric synapse	5	17
GO:0071817	GO:0071817	cellular_component	3	MMXD complex	5	48
GO:0070695	GO:0070695	cellular_component	3	FHF complex	5	21
GO:1990130	GO:1990130	cellular_component	3	GATOR1 complex	5	25
GO:0097635	GO:0097635	cellular_component	6	extrinsic component of autophagosome membrane	5	12
GO:1902912	GO:1902912	cellular_component	6	pyruvate kinase complex	5	5
GO:0033553	GO:0033553	cellular_component	7	rDNA heterochromatin	5	8
GO:0071547	GO:0071547	cellular_component	8	piP-body	5	9
GO:0032010	GO:0032010	cellular_component	9	phagolysosome	5	11
GO:0030905	GO:0030905	cellular_component	3	retromer, tubulation complex	5	9
GO:0044301	GO:0044301	cellular_component	6	climbing fiber	5	17
GO:0070069	GO:0070069	cellular_component	3	cytochrome complex	5	7
GO:0042824	GO:0042824	cellular_component	6	MHC class I peptide loading complex	5	5
GO:0044393	GO:0044393	cellular_component	5	microspike	5	6
GO:0038037	GO:0038037	cellular_component	6	G protein-coupled receptor dimeric complex	5	9
GO:1902911	GO:1902911	cellular_component	6	protein kinase complex	5	10
GO:0005656	GO:0005656	cellular_component	5	nuclear pre-replicative complex	5	7
GO:0000275	GO:0000275	cellular_component	6	mitochondrial proton-transporting ATP synthase complex, catalytic core F(1)	5	6
GO:0097058	GO:0097058	cellular_component	3	CRLF-CLCF1 complex	5	5
GO:0005608	GO:0005608	cellular_component	4	laminin-3 complex	5	8
GO:0071986	GO:0071986	cellular_component	7	Ragulator complex	5	12
GO:0020003	GO:0020003	cellular_component	6	symbiont-containing vacuole	5	5
GO:0042105	GO:0042105	cellular_component	6	alpha-beta T cell receptor complex	5	9
GO:0071818	GO:0071818	cellular_component	4	BAT3 complex	5	5
GO:0070390	GO:0070390	cellular_component	3	transcription export complex 2	5	15
GO:0010370	GO:0010370	cellular_component	7	perinucleolar chromocenter	5	8
GO:0035867	GO:0035867	cellular_component	5	alphav-beta3 integrin-IGF-1-IGF1R complex	5	6
GO:1990667	GO:1990667	cellular_component	3	PCSK9-AnxA2 complex	5	7
GO:0005832	GO:0005832	cellular_component	6	chaperonin-containing T-complex	5	5
GO:0048269	GO:0048269	cellular_component	4	methionine adenosyltransferase complex	5	12
GO:0000221	GO:0000221	cellular_component	6	vacuolar proton-transporting V-type ATPase, V1 domain	5	11
GO:0034666	GO:0034666	cellular_component	5	integrin alpha2-beta1 complex	5	6
GO:0005785	GO:0005785	cellular_component	6	signal recognition particle receptor complex	5	7
GO:1990665	GO:1990665	cellular_component	3	AnxA2-p11 complex	5	7
GO:0005749	GO:0005749	cellular_component	6	mitochondrial respiratory chain complex II, succinate dehydrogenase complex (ubiquinone)	5	5
GO:0033177	GO:0033177	cellular_component	4	proton-transporting two-sector ATPase complex, proton-transporting domain	5	7
GO:0034751	GO:0034751	cellular_component	4	aryl hydrocarbon receptor complex	5	9
GO:0034683	GO:0034683	cellular_component	5	integrin alphav-beta3 complex	5	6
GO:0097255	GO:0097255	cellular_component	3	R2TP complex	5	7
GO:0071148	GO:0071148	cellular_component	6	TEAD-1-YAP complex	5	9
GO:0032019	GO:0032019	cellular_component	5	mitochondrial cloud	5	18
GO:0016035	GO:0016035	cellular_component	5	zeta DNA polymerase complex	5	18
GO:0043540	GO:0043540	cellular_component	6	6-phosphofructo-2-kinase/fructose-2,6-biphosphatase complex	5	7
GO:1901588	GO:1901588	cellular_component	7	dendritic microtubule	5	7
GO:1905202	GO:1905202	cellular_component	4	methylcrotonoyl-CoA carboxylase complex	5	37
GO:0097208	GO:0097208	cellular_component	9	alveolar lamellar body	5	7
GO:0030532	GO:0030532	cellular_component	5	small nuclear ribonucleoprotein complex	5	20
GO:0018444	GO:0018444	cellular_component	3	translation release factor complex	5	6
GO:0070820	GO:0070820	cellular_component	8	tertiary granule	5	16
GO:1905286	GO:1905286	cellular_component	5	serine-type peptidase complex	5	10
GO:0031428	GO:0031428	cellular_component	5	box C/D snoRNP complex	5	8
GO:0098833	GO:0098833	cellular_component	3	presynaptic endocytic zone	5	12
GO:0097361	GO:0097361	cellular_component	3	CIA complex	5	11
GO:0016935	GO:0016935	cellular_component	7	glycine-gated chloride channel complex	5	8
GO:0009507	GO:0009507	cellular_component	6	chloroplast	5	26
GO:0005964	GO:0005964	cellular_component	5	phosphorylase kinase complex	5	19
GO:0032021	GO:0032021	cellular_component	4	NELF complex	5	7
GO:0002079	GO:0002079	cellular_component	6	inner acrosomal membrane	5	12
GO:1990597	GO:1990597	cellular_component	3	AIP1-IRE1 complex	5	20
GO:0061700	GO:0061700	cellular_component	3	GATOR2 complex	5	17
GO:0097450	GO:0097450	cellular_component	7	astrocyte end-foot	5	23
GO:0030896	GO:0030896	cellular_component	3	checkpoint clamp complex	5	12
GO:0005606	GO:0005606	cellular_component	4	laminin-1 complex	5	10
GO:0031436	GO:0031436	cellular_component	6	BRCA1-BARD1 complex	5	5
GO:0048500	GO:0048500	cellular_component	5	signal recognition particle	5	8
GO:0005590	GO:0005590	cellular_component	5	collagen type VII trimer	5	16
GO:0019815	GO:0019815	cellular_component	4	B cell receptor complex	5	7
GO:0060053	GO:0060053	cellular_component	7	neurofilament cytoskeleton	5	8
GO:0002193	GO:0002193	cellular_component	3	MAML1-RBP-Jkappa- ICN1 complex	5	11
GO:0070552	GO:0070552	cellular_component	3	BRISC complex	5	9
GO:0017059	GO:0017059	cellular_component	7	serine C-palmitoyltransferase complex	5	12
GO:0001740	GO:0001740	cellular_component	7	Barr body	4	19
GO:0031004	GO:0031004	cellular_component	7	potassium ion-transporting ATPase complex	4	22
GO:0031261	GO:0031261	cellular_component	4	DNA replication preinitiation complex	4	6
GO:0005638	GO:0005638	cellular_component	7	lamin filament	4	5
GO:1990745	GO:1990745	cellular_component	3	EARP complex	4	7
GO:0038045	GO:0038045	cellular_component	3	large latent transforming growth factor-beta complex	4	7
GO:0032116	GO:0032116	cellular_component	3	SMC loading complex	4	4
GO:0009277	GO:0009277	cellular_component	5	fungal-type cell wall	4	4
GO:0031467	GO:0031467	cellular_component	6	Cul7-RING ubiquitin ligase complex	4	4
GO:0032807	GO:0032807	cellular_component	3	DNA ligase IV complex	4	6
GO:1990406	GO:1990406	cellular_component	7	CGRP receptor complex	4	7
GO:0070033	GO:0070033	cellular_component	6	synaptobrevin 2-SNAP-25-syntaxin-1a-complexin II complex	4	4
GO:0008623	GO:0008623	cellular_component	8	CHRAC	4	6
GO:0017177	GO:0017177	cellular_component	3	glucosidase II complex	4	9
GO:0071008	GO:0071008	cellular_component	7	U2-type post-mRNA release spliceosomal complex	4	13
GO:0071458	GO:0071458	cellular_component	6	integral component of cytoplasmic side of endoplasmic reticulum membrane	4	11
GO:0061846	GO:0061846	cellular_component	9	dendritic spine cytoplasm	4	7
GO:0043614	GO:0043614	cellular_component	5	multi-eIF complex	4	5
GO:1990851	GO:1990851	cellular_component	5	Wnt-Frizzled-LRP5/6 complex	4	5
GO:0000439	GO:0000439	cellular_component	6	transcription factor TFIIH core complex	4	35
GO:0016222	GO:0016222	cellular_component	6	procollagen-proline 4-dioxygenase complex	4	4
GO:0017087	GO:0017087	cellular_component	4	mitochondrial processing peptidase complex	4	6
GO:0031089	GO:0031089	cellular_component	7	platelet dense granule lumen	4	5
GO:0031262	GO:0031262	cellular_component	3	Ndc80 complex	4	6
GO:0000445	GO:0000445	cellular_component	4	THO complex part of transcription export complex	4	6
GO:0042719	GO:0042719	cellular_component	4	mitochondrial intermembrane space protein transporter complex	4	5
GO:1990584	GO:1990584	cellular_component	4	cardiac Troponin complex	4	6
GO:0009331	GO:0009331	cellular_component	5	glycerol-3-phosphate dehydrogenase complex	4	7
GO:0000839	GO:0000839	cellular_component	8	Hrd1p ubiquitin ligase ERAD-L complex	4	9
GO:0060987	GO:0060987	cellular_component	4	lipid tube	4	13
GO:0016602	GO:0016602	cellular_component	6	CCAAT-binding factor complex	4	8
GO:0035032	GO:0035032	cellular_component	7	phosphatidylinositol 3-kinase complex, class III	4	13
GO:0005658	GO:0005658	cellular_component	6	alpha DNA polymerase:primase complex	4	17
GO:1990780	GO:1990780	cellular_component	5	cytoplasmic side of dendritic spine plasma membrane	4	13
GO:0005787	GO:0005787	cellular_component	6	signal peptidase complex	4	5
GO:1990707	GO:1990707	cellular_component	8	nuclear subtelomeric heterochromatin	4	11
GO:0030870	GO:0030870	cellular_component	3	Mre11 complex	4	9
GO:0032589	GO:0032589	cellular_component	5	neuron projection membrane	4	16
GO:0097733	GO:0097733	cellular_component	5	photoreceptor cell cilium	4	14
GO:0098592	GO:0098592	cellular_component	5	cytoplasmic side of apical plasma membrane	4	13
GO:1990726	GO:1990726	cellular_component	4	Lsm1-7-Pat1 complex	4	4
GO:0035686	GO:0035686	cellular_component	4	sperm fibrous sheath	4	4
GO:1990184	GO:1990184	cellular_component	5	amino acid transport complex	4	7
GO:0061845	GO:0061845	cellular_component	4	neuron projection branch point	4	7
GO:0009341	GO:0009341	cellular_component	4	beta-galactosidase complex	4	17
GO:0097524	GO:0097524	cellular_component	4	sperm plasma membrane	4	5
GO:0000796	GO:0000796	cellular_component	5	condensin complex	4	6
GO:0042587	GO:0042587	cellular_component	5	glycogen granule	4	5
GO:0005956	GO:0005956	cellular_component	3	protein kinase CK2 complex	4	5
GO:0034272	GO:0034272	cellular_component	8	phosphatidylinositol 3-kinase complex, class III, type II	4	13
GO:0098984	GO:0098984	cellular_component	3	neuron to neuron synapse	4	8
GO:1990257	GO:1990257	cellular_component	6	piccolo-bassoon transport vesicle	4	9
GO:0097233	GO:0097233	cellular_component	8	alveolar lamellar body membrane	4	6
GO:0070765	GO:0070765	cellular_component	5	gamma-secretase complex	4	8
GO:0031213	GO:0031213	cellular_component	8	RSF complex	4	14
GO:0099053	GO:0099053	cellular_component	3	activating signal cointegrator 1 complex	4	11
GO:0002096	GO:0002096	cellular_component	3	polkadots	4	18
GO:0033181	GO:0033181	cellular_component	6	plasma membrane proton-transporting V-type ATPase complex	4	4
GO:0097413	GO:0097413	cellular_component	5	Lewy body	4	6
GO:0000938	GO:0000938	cellular_component	6	GARP complex	4	8
GO:0034998	GO:0034998	cellular_component	7	oligosaccharyltransferase I complex	4	7
GO:0035339	GO:0035339	cellular_component	8	SPOTS complex	4	5
GO:0044530	GO:0044530	cellular_component	6	supraspliceosomal complex	4	16
GO:0099573	GO:0099573	cellular_component	5	glutamatergic postsynaptic density	4	4
GO:0005914	GO:0005914	cellular_component	5	spot adherens junction	4	4
GO:0097057	GO:0097057	cellular_component	3	TRAF2-GSTP1 complex	4	8
GO:0030135	GO:0030135	cellular_component	6	coated vesicle	4	5
GO:0016938	GO:0016938	cellular_component	5	kinesin I complex	4	6
GO:1902937	GO:1902937	cellular_component	9	inward rectifier potassium channel complex	4	5
GO:1990812	GO:1990812	cellular_component	7	growth cone filopodium	4	10
GO:0005672	GO:0005672	cellular_component	6	transcription factor TFIIA complex	4	10
GO:0097129	GO:0097129	cellular_component	5	cyclin D2-CDK4 complex	4	5
GO:0071819	GO:0071819	cellular_component	3	DUBm complex	4	11
GO:1990452	GO:1990452	cellular_component	5	Parkin-FBXW7-Cul1 ubiquitin ligase complex	4	9
GO:0070083	GO:0070083	cellular_component	7	clathrin-sculpted monoamine transport vesicle membrane	4	8
GO:0005595	GO:0005595	cellular_component	5	collagen type XII trimer	4	12
GO:0044220	GO:0044220	cellular_component	6	host cell perinuclear region of cytoplasm	4	5
GO:1990578	GO:1990578	cellular_component	3	perinuclear endoplasmic reticulum membrane	4	16
GO:0030486	GO:0030486	cellular_component	4	smooth muscle dense body	4	9
GO:0099026	GO:0099026	cellular_component	5	anchored component of presynaptic membrane	4	6
GO:0005583	GO:0005583	cellular_component	4	fibrillar collagen trimer	4	4
GO:0045495	GO:0045495	cellular_component	5	pole plasm	4	16
GO:1990423	GO:1990423	cellular_component	3	RZZ complex	4	6
GO:0031415	GO:0031415	cellular_component	6	NatA complex	4	4
GO:0030124	GO:0030124	cellular_component	6	AP-4 adaptor complex	4	12
GO:0044298	GO:0044298	cellular_component	4	cell body membrane	4	8
GO:0005971	GO:0005971	cellular_component	6	ribonucleoside-diphosphate reductase complex	4	4
GO:0099634	GO:0099634	cellular_component	3	postsynaptic specialization membrane	4	12
GO:0019034	GO:0019034	cellular_component	6	viral replication complex	4	9
GO:0044280	GO:0044280	cellular_component	4	subplasmalemmal coating	4	4
GO:0071598	GO:0071598	cellular_component	7	neuronal ribonucleoprotein granule	4	8
GO:0071065	GO:0071065	cellular_component	5	alpha9-beta1 integrin-vascular cell adhesion molecule-1 complex	4	9
GO:0043257	GO:0043257	cellular_component	4	laminin-8 complex	4	8
GO:0097541	GO:0097541	cellular_component	6	axonemal basal plate	4	22
GO:1905721	GO:1905721	cellular_component	5	mitotic spindle astral microtubule end	4	5
GO:0033186	GO:0033186	cellular_component	3	CAF-1 complex	4	17
GO:0005850	GO:0005850	cellular_component	3	eukaryotic translation initiation factor 2 complex	4	5
GO:0030690	GO:0030690	cellular_component	4	Noc1p-Noc2p complex	4	12
GO:0043625	GO:0043625	cellular_component	5	delta DNA polymerase complex	4	20
GO:0034457	GO:0034457	cellular_component	3	Mpp10 complex	4	14
GO:0000214	GO:0000214	cellular_component	5	tRNA-intron endonuclease complex	4	13
GO:0000438	GO:0000438	cellular_component	7	core TFIIH complex portion of holo TFIIH complex	4	24
GO:0071133	GO:0071133	cellular_component	5	alpha9-beta1 integrin-ADAM8 complex	4	10
GO:0097637	GO:0097637	cellular_component	7	integral component of autophagosome membrane	4	8
GO:0031391	GO:0031391	cellular_component	5	Elg1 RFC-like complex	4	15
GO:0097356	GO:0097356	cellular_component	5	perinucleolar compartment	4	5
GO:0044753	GO:0044753	cellular_component	7	amphisome	4	11
GO:1902636	GO:1902636	cellular_component	7	kinociliary basal body	4	15
GO:0032473	GO:0032473	cellular_component	4	cytoplasmic side of mitochondrial outer membrane	4	10
GO:0044611	GO:0044611	cellular_component	3	nuclear pore inner ring	4	8
GO:0140007	GO:0140007	cellular_component	3	KICSTOR complex	4	9
GO:0099512	GO:0099512	cellular_component	4	supramolecular fiber	4	5
GO:0000444	GO:0000444	cellular_component	3	MIS12/MIND type complex	4	6
GO:0097059	GO:0097059	cellular_component	3	CNTFR-CLCF1 complex	4	4
GO:1903143	GO:1903143	cellular_component	7	adrenomedullin receptor complex	4	8
GO:0031499	GO:0031499	cellular_component	3	TRAMP complex	4	14
GO:0072687	GO:0072687	cellular_component	6	meiotic spindle	4	8
GO:0098591	GO:0098591	cellular_component	5	external side of apical plasma membrane	4	12
GO:0030128	GO:0030128	cellular_component	8	clathrin coat of endocytic vesicle	3	6
GO:0034515	GO:0034515	cellular_component	6	proteasome storage granule	3	3
GO:0031084	GO:0031084	cellular_component	4	BLOC-2 complex	3	27
GO:0035692	GO:0035692	cellular_component	4	macrophage migration inhibitory factor receptor complex	3	3
GO:0035976	GO:0035976	cellular_component	6	transcription factor AP-1 complex	3	5
GO:0035517	GO:0035517	cellular_component	4	PR-DUB complex	3	4
GO:0099243	GO:0099243	cellular_component	5	extrinsic component of synaptic membrane	3	5
GO:0005784	GO:0005784	cellular_component	7	Sec61 translocon complex	3	4
GO:0035658	GO:0035658	cellular_component	3	Mon1-Ccz1 complex	3	7
GO:0090724	GO:0090724	cellular_component	6	central region of growth cone	3	4
GO:1990879	GO:1990879	cellular_component	6	CST complex	3	7
GO:0099182	GO:0099182	cellular_component	7	presynaptic intermediate filament cytoskeleton	3	3
GO:0030289	GO:0030289	cellular_component	4	protein phosphatase 4 complex	3	10
GO:0097444	GO:0097444	cellular_component	4	spine apparatus	3	3
GO:0034750	GO:0034750	cellular_component	3	Scrib-APC-beta-catenin complex	3	5
GO:0044302	GO:0044302	cellular_component	6	dentate gyrus mossy fiber	3	5
GO:0071942	GO:0071942	cellular_component	6	XPC complex	3	10
GO:0045259	GO:0045259	cellular_component	5	proton-transporting ATP synthase complex	3	4
GO:0098944	GO:0098944	cellular_component	9	postsynaptic recycling endosome membrane	3	3
GO:0097145	GO:0097145	cellular_component	4	BAK complex	3	3
GO:0090571	GO:0090571	cellular_component	5	RNA polymerase II transcription repressor complex	3	4
GO:0020018	GO:0020018	cellular_component	6	ciliary pocket membrane	3	3
GO:0097224	GO:0097224	cellular_component	4	sperm connecting piece	3	12
GO:0031230	GO:0031230	cellular_component	4	intrinsic component of cell outer membrane	3	5
GO:0099400	GO:0099400	cellular_component	4	caveola neck	3	9
GO:1990723	GO:1990723	cellular_component	6	cytoplasmic periphery of the nuclear pore complex	3	3
GO:0033063	GO:0033063	cellular_component	4	Rad51B-Rad51C-Rad51D-XRCC2 complex	3	8
GO:1990037	GO:1990037	cellular_component	4	Lewy body core	3	6
GO:0005700	GO:0005700	cellular_component	6	polytene chromosome	3	4
GO:0043293	GO:0043293	cellular_component	3	apoptosome	3	9
GO:0070209	GO:0070209	cellular_component	3	ASTRA complex	3	12
GO:0042721	GO:0042721	cellular_component	5	TIM22 mitochondrial import inner membrane insertion complex	3	4
GO:0032299	GO:0032299	cellular_component	3	ribonuclease H2 complex	3	7
GO:0008537	GO:0008537	cellular_component	3	proteasome activator complex	3	8
GO:0070876	GO:0070876	cellular_component	3	SOSS complex	3	5
GO:0061831	GO:0061831	cellular_component	5	apical ectoplasmic specialization	3	3
GO:0097443	GO:0097443	cellular_component	7	sorting endosome	3	3
GO:0032777	GO:0032777	cellular_component	9	Piccolo NuA4 histone acetyltransferase complex	3	13
GO:0032156	GO:0032156	cellular_component	6	septin cytoskeleton	3	5
GO:0001534	GO:0001534	cellular_component	3	radial spoke	3	15
GO:0097144	GO:0097144	cellular_component	4	BAX complex	3	4
GO:0036488	GO:0036488	cellular_component	6	CHOP-C/EBP complex	3	3
GO:0071001	GO:0071001	cellular_component	7	U4/U6 snRNP	3	3
GO:0030120	GO:0030120	cellular_component	6	vesicle coat	3	7
GO:0034676	GO:0034676	cellular_component	5	integrin alpha6-beta4 complex	3	6
GO:0055028	GO:0055028	cellular_component	8	cortical microtubule	3	4
GO:0034423	GO:0034423	cellular_component	7	autophagosome lumen	3	5
GO:0005947	GO:0005947	cellular_component	5	mitochondrial alpha-ketoglutarate dehydrogenase complex	3	3
GO:0009506	GO:0009506	cellular_component	4	plasmodesma	3	3
GO:0002133	GO:0002133	cellular_component	3	polycystin complex	3	38
GO:0000818	GO:0000818	cellular_component	4	nuclear MIS12/MIND complex	3	4
GO:1990617	GO:1990617	cellular_component	6	CHOP-ATF4 complex	3	3
GO:0099192	GO:0099192	cellular_component	3	cerebellar Golgi cell to granule cell synapse	3	3
GO:0099023	GO:0099023	cellular_component	3	vesicle tethering complex	3	4
GO:0005960	GO:0005960	cellular_component	5	glycine cleavage complex	3	3
GO:1990429	GO:1990429	cellular_component	4	peroxisomal importomer complex	3	5
GO:0046696	GO:0046696	cellular_component	4	lipopolysaccharide receptor complex	3	8
GO:1990030	GO:1990030	cellular_component	5	pericellular basket	3	3
GO:0005846	GO:0005846	cellular_component	4	nuclear cap binding complex	3	3
GO:0033565	GO:0033565	cellular_component	4	ESCRT-0 complex	3	10
GO:0005918	GO:0005918	cellular_component	5	septate junction	3	12
GO:0034667	GO:0034667	cellular_component	5	integrin alpha3-beta1 complex	3	9
GO:0005958	GO:0005958	cellular_component	5	DNA-dependent protein kinase-DNA ligase 4 complex	3	4
GO:1990026	GO:1990026	cellular_component	6	hippocampal mossy fiber expansion	3	6
GO:0030956	GO:0030956	cellular_component	3	glutamyl-tRNA(Gln) amidotransferase complex	3	7
GO:0030446	GO:0030446	cellular_component	6	hyphal cell wall	3	3
GO:0034657	GO:0034657	cellular_component	3	GID complex	3	4
GO:0098562	GO:0098562	cellular_component	4	cytoplasmic side of membrane	3	4
GO:1905103	GO:1905103	cellular_component	7	integral component of lysosomal membrane	3	7
GO:1990666	GO:1990666	cellular_component	3	PCSK9-LDLR complex	3	3
GO:1990032	GO:1990032	cellular_component	6	parallel fiber	3	15
GO:0034687	GO:0034687	cellular_component	5	integrin alphaL-beta2 complex	3	5
GO:0034271	GO:0034271	cellular_component	8	phosphatidylinositol 3-kinase complex, class III, type I	3	12
GO:0031233	GO:0031233	cellular_component	5	intrinsic component of external side of plasma membrane	3	9
GO:0061202	GO:0061202	cellular_component	8	clathrin-sculpted gamma-aminobutyric acid transport vesicle membrane	3	3
GO:0033644	GO:0033644	cellular_component	4	host cell membrane	3	4
GO:0032389	GO:0032389	cellular_component	5	MutLalpha complex	3	29
GO:0035985	GO:0035985	cellular_component	7	senescence-associated heterochromatin focus	3	8
GO:0099025	GO:0099025	cellular_component	7	anchored component of postsynaptic membrane	3	3
GO:0016513	GO:0016513	cellular_component	6	core-binding factor complex	3	4
GO:0008287	GO:0008287	cellular_component	3	protein serine/threonine phosphatase complex	3	6
GO:0098845	GO:0098845	cellular_component	7	postsynaptic endosome	3	4
GO:0032127	GO:0032127	cellular_component	7	dense core granule membrane	3	8
GO:0055036	GO:0055036	cellular_component	3	virion membrane	3	6
GO:0044317	GO:0044317	cellular_component	5	rod spherule	3	15
GO:0045298	GO:0045298	cellular_component	3	tubulin complex	3	4
GO:0038038	GO:0038038	cellular_component	7	G protein-coupled receptor homodimeric complex	3	6
GO:0034685	GO:0034685	cellular_component	5	integrin alphav-beta6 complex	3	3
GO:0005968	GO:0005968	cellular_component	5	Rab-protein geranylgeranyltransferase complex	3	3
GO:0120206	GO:0120206	cellular_component	NA	photoreceptor distal connecting cilium	3	12
GO:0033185	GO:0033185	cellular_component	5	dolichol-phosphate-mannose synthase complex	3	3
GO:0035182	GO:0035182	cellular_component	3	female germline ring canal outer rim	3	3
GO:0120135	GO:0120135	cellular_component	6	distal portion of axoneme	3	3
GO:0150002	GO:0150002	cellular_component	6	distal dendrite	3	13
GO:0070685	GO:0070685	cellular_component	5	macropinocytic cup	3	9
GO:0070435	GO:0070435	cellular_component	5	Shc-EGFR complex	3	22
GO:0098842	GO:0098842	cellular_component	8	postsynaptic early endosome	3	6
GO:0070825	GO:0070825	cellular_component	4	micropyle	3	3
GO:0032280	GO:0032280	cellular_component	4	symmetric synapse	3	6
GO:0070032	GO:0070032	cellular_component	6	synaptobrevin 2-SNAP-25-syntaxin-1a-complexin I complex	3	3
GO:0090661	GO:0090661	cellular_component	5	box H/ACA telomerase RNP complex	3	3
GO:0000811	GO:0000811	cellular_component	5	GINS complex	3	7
GO:0034679	GO:0034679	cellular_component	5	integrin alpha9-beta1 complex	3	6
GO:0005862	GO:0005862	cellular_component	5	muscle thin filament tropomyosin	3	4
GO:0097362	GO:0097362	cellular_component	4	MCM8-MCM9 complex	3	11
GO:0034680	GO:0034680	cellular_component	5	integrin alpha10-beta1 complex	3	7
GO:0043260	GO:0043260	cellular_component	4	laminin-11 complex	3	18
GO:0070724	GO:0070724	cellular_component	5	BMP receptor complex	3	5
GO:0045263	GO:0045263	cellular_component	5	proton-transporting ATP synthase complex, coupling factor F(o)	3	14
GO:0046695	GO:0046695	cellular_component	7	SLIK (SAGA-like) complex	3	5
GO:0000110	GO:0000110	cellular_component	6	nucleotide-excision repair factor 1 complex	3	8
GO:0060205	GO:0060205	cellular_component	5	cytoplasmic vesicle lumen	3	4
GO:1990971	GO:1990971	cellular_component	4	EMILIN complex	3	5
GO:0031312	GO:0031312	cellular_component	4	extrinsic component of organelle membrane	3	4
GO:1990462	GO:1990462	cellular_component	5	omegasome	3	15
GO:0030678	GO:0030678	cellular_component	7	mitochondrial ribonuclease P complex	3	6
GO:0140261	GO:0140261	cellular_component	6	BCOR complex	3	5
GO:0005760	GO:0005760	cellular_component	5	gamma DNA polymerase complex	3	17
GO:0033263	GO:0033263	cellular_component	7	CORVET complex	3	5
GO:0031475	GO:0031475	cellular_component	5	myosin V complex	3	4
GO:1990752	GO:1990752	cellular_component	5	microtubule end	3	5
GO:0070823	GO:0070823	cellular_component	7	HDA1 complex	3	16
GO:0061830	GO:0061830	cellular_component	4	concave side of sperm head	3	3
GO:0098536	GO:0098536	cellular_component	5	deuterosome	3	14
GO:0001405	GO:0001405	cellular_component	7	PAM complex, Tim23 associated import motor	3	3
GO:0150014	GO:0150014	cellular_component	7	apical distal dendrite	3	13
GO:0031417	GO:0031417	cellular_component	6	NatC complex	3	5
GO:0036195	GO:0036195	cellular_component	5	muscle cell projection membrane	3	5
GO:0071914	GO:0071914	cellular_component	6	prominosome	3	7
GO:1902554	GO:1902554	cellular_component	7	serine/threonine protein kinase complex	3	3
GO:0042585	GO:0042585	cellular_component	8	germinal vesicle	3	4
GO:0008275	GO:0008275	cellular_component	4	gamma-tubulin small complex	3	5
GO:0000814	GO:0000814	cellular_component	4	ESCRT II complex	3	11
GO:0005683	GO:0005683	cellular_component	6	U7 snRNP	3	10
GO:0033596	GO:0033596	cellular_component	3	TSC1-TSC2 complex	3	14
GO:0035370	GO:0035370	cellular_component	5	UBC13-UEV1A complex	3	4
GO:0005591	GO:0005591	cellular_component	5	collagen type VIII trimer	3	3
GO:0035189	GO:0035189	cellular_component	6	Rb-E2F complex	3	6
GO:0034668	GO:0034668	cellular_component	5	integrin alpha4-beta1 complex	3	5
GO:1990234	GO:1990234	cellular_component	4	transferase complex	3	11
GO:0016942	GO:0016942	cellular_component	4	insulin-like growth factor binding protein complex	3	3
GO:0005767	GO:0005767	cellular_component	8	secondary lysosome	3	3
GO:0032044	GO:0032044	cellular_component	4	DSIF complex	3	7
GO:0034688	GO:0034688	cellular_component	5	integrin alphaM-beta2 complex	3	5
GO:0042825	GO:0042825	cellular_component	6	TAP complex	3	3
GO:0097344	GO:0097344	cellular_component	3	Rix1 complex	2	2
GO:0034674	GO:0034674	cellular_component	5	integrin alpha5-beta1 complex	2	2
GO:0070516	GO:0070516	cellular_component	3	CAK-ERCC2 complex	2	42
GO:0000805	GO:0000805	cellular_component	7	X chromosome	2	2
GO:0032302	GO:0032302	cellular_component	5	MutSbeta complex	2	3
GO:0034448	GO:0034448	cellular_component	6	EGO complex	2	3
GO:0032798	GO:0032798	cellular_component	4	Swi5-Sfr1 complex	2	8
GO:0035355	GO:0035355	cellular_component	5	Toll-like receptor 2-Toll-like receptor 6 protein complex	2	2
GO:0019908	GO:0019908	cellular_component	5	nuclear cyclin-dependent protein kinase holoenzyme complex	2	4
GO:1990730	GO:1990730	cellular_component	3	VCP-NSFL1C complex	2	5
GO:0042599	GO:0042599	cellular_component	8	lamellar body	2	8
GO:0099073	GO:0099073	cellular_component	6	mitochondrion-derived vesicle	2	3
GO:1990590	GO:1990590	cellular_component	6	ATF1-ATF4 transcription factor complex	2	4
GO:1990072	GO:1990072	cellular_component	5	TRAPPIII protein complex	2	4
GO:0099631	GO:0099631	cellular_component	3	postsynaptic endocytic zone cytoplasmic component	2	5
GO:0005724	GO:0005724	cellular_component	8	nuclear telomeric heterochromatin	2	6
GO:0070985	GO:0070985	cellular_component	6	transcription factor TFIIK complex	2	9
GO:0072492	GO:0072492	cellular_component	6	host cell mitochondrial intermembrane space	2	5
GO:0042175	GO:0042175	cellular_component	3	nuclear outer membrane-endoplasmic reticulum membrane network	2	3
GO:0097169	GO:0097169	cellular_component	4	AIM2 inflammasome complex	2	6
GO:0019035	GO:0019035	cellular_component	3	viral integration complex	2	2
GO:0031372	GO:0031372	cellular_component	5	UBC13-MMS2 complex	2	2
GO:0000806	GO:0000806	cellular_component	7	Y chromosome	2	2
GO:0072557	GO:0072557	cellular_component	4	IPAF inflammasome complex	2	6
GO:0005953	GO:0005953	cellular_component	4	CAAX-protein geranylgeranyltransferase complex	2	2
GO:0150056	GO:0150056	cellular_component	8	amylin receptor complex 1	2	2
GO:0036501	GO:0036501	cellular_component	3	UFD1-NPL4 complex	2	4
GO:0031380	GO:0031380	cellular_component	6	nuclear RNA-directed RNA polymerase complex	2	2
GO:0032311	GO:0032311	cellular_component	3	angiogenin-PRI complex	2	10
GO:0097196	GO:0097196	cellular_component	4	Shu complex	2	6
GO:0070195	GO:0070195	cellular_component	4	growth hormone receptor complex	2	3
GO:0008074	GO:0008074	cellular_component	3	guanylate cyclase complex, soluble	2	3
GO:0043159	GO:0043159	cellular_component	6	acrosomal matrix	2	3
GO:0000324	GO:0000324	cellular_component	7	fungal-type vacuole	2	19
GO:1990876	GO:1990876	cellular_component	5	cytoplasmic side of nuclear pore	2	2
GO:1990622	GO:1990622	cellular_component	3	CHOP-ATF3 complex	2	2
GO:0016011	GO:0016011	cellular_component	5	dystroglycan complex	2	3
GO:0033257	GO:0033257	cellular_component	4	Bcl3/NF-kappaB2 complex	2	2
GO:0030684	GO:0030684	cellular_component	4	preribosome	2	10
GO:0042709	GO:0042709	cellular_component	4	succinate-CoA ligase complex	2	3
GO:0017133	GO:0017133	cellular_component	6	mitochondrial electron transfer flavoprotein complex	2	2
GO:0071575	GO:0071575	cellular_component	6	integral component of external side of plasma membrane	2	3
GO:0097451	GO:0097451	cellular_component	8	glial limiting end-foot	2	2
GO:0000941	GO:0000941	cellular_component	4	condensed nuclear chromosome inner kinetochore	2	5
GO:1990468	GO:1990468	cellular_component	8	NuA3b histone acetyltransferase complex	2	3
GO:0042583	GO:0042583	cellular_component	8	chromaffin granule	2	4
GO:0032173	GO:0032173	cellular_component	7	septin collar	2	2
GO:0019185	GO:0019185	cellular_component	5	snRNA-activating protein complex	2	5
GO:0032301	GO:0032301	cellular_component	5	MutSalpha complex	2	7
GO:0055120	GO:0055120	cellular_component	4	striated muscle dense body	2	4
GO:1990071	GO:1990071	cellular_component	5	TRAPPII protein complex	2	4
GO:0016014	GO:0016014	cellular_component	5	dystrobrevin complex	2	2
GO:1990630	GO:1990630	cellular_component	3	IRE1-RACK1-PP2A complex	2	5
GO:0032545	GO:0032545	cellular_component	3	CURI complex	2	5
GO:0052718	GO:0052718	cellular_component	4	tRNA-specific adenosine-34 deaminase complex	2	4
GO:0033178	GO:0033178	cellular_component	4	proton-transporting two-sector ATPase complex, catalytic domain	2	3
GO:0070514	GO:0070514	cellular_component	6	SRF-myogenin-E12 complex	2	2
GO:0098830	GO:0098830	cellular_component	7	presynaptic endosome	2	4
GO:0034665	GO:0034665	cellular_component	5	integrin alpha1-beta1 complex	2	2
GO:0034686	GO:0034686	cellular_component	5	integrin alphav-beta8 complex	2	2
GO:0097179	GO:0097179	cellular_component	4	protease inhibitor complex	2	6
GO:0034708	GO:0034708	cellular_component	4	methyltransferase complex	2	7
GO:0010339	GO:0010339	cellular_component	5	external side of cell wall	2	4
GO:0070877	GO:0070877	cellular_component	5	microprocessor complex	2	4
GO:0016013	GO:0016013	cellular_component	5	syntrophin complex	2	8
GO:0036398	GO:0036398	cellular_component	3	TCR signalosome	2	10
GO:0031905	GO:0031905	cellular_component	8	early endosome lumen	2	2
GO:0090534	GO:0090534	cellular_component	7	calcium ion-transporting ATPase complex	2	2
GO:0042564	GO:0042564	cellular_component	4	NLS-dependent protein nuclear import complex	2	3
GO:0099066	GO:0099066	cellular_component	6	integral component of neuronal dense core vesicle membrane	2	2
GO:0030906	GO:0030906	cellular_component	3	retromer, cargo-selective complex	2	3
GO:0036502	GO:0036502	cellular_component	6	Derlin-1-VIMP complex	2	4
GO:1904949	GO:1904949	cellular_component	4	ATPase complex	2	5
GO:0031422	GO:0031422	cellular_component	3	RecQ family helicase-topoisomerase III complex	2	2
GO:0036457	GO:0036457	cellular_component	5	keratohyalin granule	2	2
GO:0033065	GO:0033065	cellular_component	4	Rad51C-XRCC3 complex	2	7
GO:0005690	GO:0005690	cellular_component	7	U4atac snRNP	2	2
GO:1990112	GO:1990112	cellular_component	3	RQC complex	2	4
GO:0034455	GO:0034455	cellular_component	3	t-UTP complex	2	7
GO:0009328	GO:0009328	cellular_component	5	phenylalanine-tRNA ligase complex	2	6
GO:0045275	GO:0045275	cellular_component	4	respiratory chain complex III	2	2
GO:0016590	GO:0016590	cellular_component	8	ACF complex	2	4
GO:0031251	GO:0031251	cellular_component	3	PAN complex	2	4
GO:0097132	GO:0097132	cellular_component	5	cyclin D2-CDK6 complex	2	2
GO:0019907	GO:0019907	cellular_component	6	cyclin-dependent protein kinase activating kinase holoenzyme complex	2	8
GO:0034066	GO:0034066	cellular_component	4	RIC1-RGP1 guanyl-nucleotide exchange factor complex	2	5
GO:0033557	GO:0033557	cellular_component	3	Slx1-Slx4 complex	2	13
GO:0000329	GO:0000329	cellular_component	8	fungal-type vacuole membrane	2	19
GO:1990742	GO:1990742	cellular_component	6	microvesicle	2	2
GO:0043224	GO:0043224	cellular_component	6	nuclear SCF ubiquitin ligase complex	2	2
GO:0072380	GO:0072380	cellular_component	4	TRC complex	2	2
GO:0000112	GO:0000112	cellular_component	6	nucleotide-excision repair factor 3 complex	2	3
GO:0098636	GO:0098636	cellular_component	3	protein complex involved in cell adhesion	2	4
GO:0090658	GO:0090658	cellular_component	4	cone matrix sheath	2	2
GO:0034274	GO:0034274	cellular_component	5	Atg12-Atg5-Atg16 complex	2	3
GO:0005712	GO:0005712	cellular_component	6	chiasma	2	17
GO:0072589	GO:0072589	cellular_component	6	box H/ACA scaRNP complex	2	2
GO:0070618	GO:0070618	cellular_component	5	Grb2-Sos complex	2	6
GO:0036019	GO:0036019	cellular_component	8	endolysosome	2	2
GO:0005674	GO:0005674	cellular_component	6	transcription factor TFIIF complex	2	4
GO:0031085	GO:0031085	cellular_component	4	BLOC-3 complex	2	4
GO:0043512	GO:0043512	cellular_component	4	inhibin A complex	2	2
GO:0014804	GO:0014804	cellular_component	8	terminal cisterna lumen	2	5
GO:1904423	GO:1904423	cellular_component	5	dehydrodolichyl diphosphate synthase complex	2	2
GO:0016028	GO:0016028	cellular_component	5	rhabdomere	2	2
GO:0034366	GO:0034366	cellular_component	5	spherical high-density lipoprotein particle	2	2
GO:0070557	GO:0070557	cellular_component	3	PCNA-p21 complex	2	2
GO:0062157	GO:0062157	cellular_component	NA	mitochondrial ATP-gated potassium channel complex	2	13
GO:0097232	GO:0097232	cellular_component	7	lamellar body membrane	2	4
GO:1990332	GO:1990332	cellular_component	6	Ire1 complex	2	5
GO:0009368	GO:0009368	cellular_component	3	endopeptidase Clp complex	2	6
GO:0031306	GO:0031306	cellular_component	6	intrinsic component of mitochondrial outer membrane	2	8
GO:0036186	GO:0036186	cellular_component	8	early phagosome membrane	2	4
GO:0009706	GO:0009706	cellular_component	6	chloroplast inner membrane	2	3
GO:0000802	GO:0000802	cellular_component	6	transverse filament	2	3
GO:0043564	GO:0043564	cellular_component	3	Ku70:Ku80 complex	2	6
GO:0000836	GO:0000836	cellular_component	7	Hrd1p ubiquitin ligase complex	2	5
GO:0099189	GO:0099189	cellular_component	7	postsynaptic spectrin-associated cytoskeleton	2	11
GO:0009330	GO:0009330	cellular_component	3	DNA topoisomerase type II (double strand cut, ATP-hydrolyzing) complex	2	2
GO:0000120	GO:0000120	cellular_component	6	RNA polymerase I transcription factor complex	2	13
GO:0044228	GO:0044228	cellular_component	4	host cell surface	2	7
GO:0098875	GO:0098875	cellular_component	7	epididymosome	2	2
GO:0043527	GO:0043527	cellular_component	5	tRNA methyltransferase complex	2	6
GO:0030880	GO:0030880	cellular_component	4	RNA polymerase complex	2	2
GO:0031595	GO:0031595	cellular_component	5	nuclear proteasome complex	2	2
GO:1990047	GO:1990047	cellular_component	5	spindle matrix	2	5
GO:0060417	GO:0060417	cellular_component	5	yolk	2	2
GO:0019866	GO:0019866	cellular_component	4	organelle inner membrane	2	2
GO:0034456	GO:0034456	cellular_component	3	UTP-C complex	2	5
GO:0031510	GO:0031510	cellular_component	5	SUMO activating enzyme complex	2	3
GO:0070939	GO:0070939	cellular_component	6	Dsl1/NZR complex	2	6
GO:0030849	GO:0030849	cellular_component	6	autosome	2	2
GO:0097134	GO:0097134	cellular_component	5	cyclin E1-CDK2 complex	2	6
GO:0046691	GO:0046691	cellular_component	4	intracellular canaliculus	2	2
GO:0099617	GO:0099617	cellular_component	4	matrix side of mitochondrial inner membrane	2	3
GO:1990589	GO:1990589	cellular_component	6	ATF4-CREB1 transcription factor complex	2	4
GO:1990796	GO:1990796	cellular_component	6	photoreceptor cell terminal bouton	2	6
GO:0035693	GO:0035693	cellular_component	3	NOS2-CD74 complex	2	2
GO:0032579	GO:0032579	cellular_component	4	apical lamina of hyaline layer	2	2
GO:0000347	GO:0000347	cellular_component	3	THO complex	2	5
GO:0019867	GO:0019867	cellular_component	3	outer membrane	2	4
GO:0031021	GO:0031021	cellular_component	6	interphase microtubule organizing center	2	6
GO:0031416	GO:0031416	cellular_component	6	NatB complex	2	3
GO:0031260	GO:0031260	cellular_component	5	pseudopodium membrane	2	2
GO:0097209	GO:0097209	cellular_component	9	epidermal lamellar body	2	2
GO:0030895	GO:0030895	cellular_component	3	apolipoprotein B mRNA editing enzyme complex	2	3
GO:1990131	GO:1990131	cellular_component	3	Gtr1-Gtr2 GTPase complex	2	3
GO:0120003	GO:0120003	cellular_component	4	hinge region between urothelial plaques of apical plasma membrane	2	2
GO:0005937	GO:0005937	cellular_component	5	mating projection	2	2
GO:0035101	GO:0035101	cellular_component	4	FACT complex	2	2
GO:0019008	GO:0019008	cellular_component	3	molybdopterin synthase complex	2	5
GO:0097731	GO:0097731	cellular_component	5	9+0 non-motile cilium	2	4
GO:0099033	GO:0099033	cellular_component	8	anchored component of postsynaptic recycling endosome membrane	2	6
GO:0042642	GO:0042642	cellular_component	4	actomyosin, myosin complex part	2	2
GO:0071595	GO:0071595	cellular_component	4	Nem1-Spo7 phosphatase complex	2	6
GO:1990794	GO:1990794	cellular_component	3	basolateral part of cell	2	5
GO:0071561	GO:0071561	cellular_component	4	nucleus-vacuole junction	2	8
GO:0072563	GO:0072563	cellular_component	4	endothelial microparticle	2	2
GO:0005673	GO:0005673	cellular_component	6	transcription factor TFIIE complex	2	3
GO:0036117	GO:0036117	cellular_component	3	hyaluranon cable	2	2
GO:0099513	GO:0099513	cellular_component	5	polymeric cytoskeletal fiber	2	3
GO:0043509	GO:0043509	cellular_component	4	activin A complex	2	2
GO:0034673	GO:0034673	cellular_component	5	inhibin-betaglycan-ActRII complex	2	4
GO:0005582	GO:0005582	cellular_component	5	collagen type XV trimer	2	2
GO:0097453	GO:0097453	cellular_component	4	mesaxon	2	4
GO:0031315	GO:0031315	cellular_component	5	extrinsic component of mitochondrial outer membrane	2	2
GO:0017109	GO:0017109	cellular_component	5	glutamate-cysteine ligase complex	2	4
GO:0005873	GO:0005873	cellular_component	5	plus-end kinesin complex	2	2
GO:0032838	GO:0032838	cellular_component	6	plasma membrane bounded cell projection cytoplasm	2	5
GO:0030692	GO:0030692	cellular_component	4	Noc4p-Nop14p complex	2	6
GO:0005924	GO:0005924	cellular_component	5	obsolete cell-substrate adherens junction	2	3
GO:0034677	GO:0034677	cellular_component	5	integrin alpha7-beta1 complex	2	3
GO:0014801	GO:0014801	cellular_component	6	longitudinal sarcoplasmic reticulum	2	2
GO:0071664	GO:0071664	cellular_component	3	catenin-TCF7L2 complex	2	13
GO:0120025	GO:0120025	cellular_component	4	plasma membrane bounded cell projection	2	2
GO:0043265	GO:0043265	cellular_component	5	ectoplasm	2	4
GO:0045025	GO:0045025	cellular_component	6	mitochondrial degradosome	2	5
GO:0019031	GO:0019031	cellular_component	4	viral envelope	2	4
GO:0042720	GO:0042720	cellular_component	5	mitochondrial inner membrane peptidase complex	2	7
GO:0034493	GO:0034493	cellular_component	6	melanosome lumen	2	7
GO:0005965	GO:0005965	cellular_component	5	protein farnesyltransferase complex	2	4
GO:1990467	GO:1990467	cellular_component	8	NuA3a histone acetyltransferase complex	2	3
GO:1905720	GO:1905720	cellular_component	5	cytoplasmic microtubule bundle	2	2
GO:0033106	GO:0033106	cellular_component	6	cis-Golgi network membrane	1	3
GO:0034693	GO:0034693	cellular_component	7	U11/U12 snRNP	1	3
GO:0036053	GO:0036053	cellular_component	5	glomerular endothelium fenestra	1	1
GO:1990377	GO:1990377	cellular_component	4	organomineral extracellular matrix	1	1
GO:0031533	GO:0031533	cellular_component	5	mRNA cap methyltransferase complex	1	1
GO:0060418	GO:0060418	cellular_component	5	yolk plasma	1	1
GO:0098799	GO:0098799	cellular_component	4	outer mitochondrial membrane protein complex	1	6
GO:0071757	GO:0071757	cellular_component	6	hexameric IgM immunoglobulin complex	1	1
GO:0032994	GO:0032994	cellular_component	3	protein-lipid complex	1	2
GO:0070176	GO:0070176	cellular_component	6	DRM complex	1	1
GO:0033150	GO:0033150	cellular_component	5	cytoskeletal calyx	1	1
GO:0002169	GO:0002169	cellular_component	4	3-methylcrotonyl-CoA carboxylase complex, mitochondrial	1	3
GO:0045244	GO:0045244	cellular_component	5	succinate-CoA ligase complex (GDP-forming)	1	1
GO:0005731	GO:0005731	cellular_component	7	nucleolus organizer region	1	5
GO:1905370	GO:1905370	cellular_component	6	serine-type endopeptidase complex	1	1
GO:0071920	GO:0071920	cellular_component	7	cleavage body	1	2
GO:0042565	GO:0042565	cellular_component	4	RNA nuclear export complex	1	2
GO:0032002	GO:0032002	cellular_component	5	interleukin-28 receptor complex	1	1
GO:0035525	GO:0035525	cellular_component	4	NF-kappaB p50/p65 complex	1	3
GO:0033176	GO:0033176	cellular_component	5	proton-transporting V-type ATPase complex	1	1
GO:0097414	GO:0097414	cellular_component	6	classical Lewy body	1	4
GO:0032937	GO:0032937	cellular_component	6	SREBP-SCAP-Insig complex	1	2
GO:0071756	GO:0071756	cellular_component	6	pentameric IgM immunoglobulin complex	1	1
GO:0031371	GO:0031371	cellular_component	4	ubiquitin conjugating enzyme complex	1	2
GO:0046729	GO:0046729	cellular_component	3	viral procapsid	1	1
GO:0000942	GO:0000942	cellular_component	4	condensed nuclear chromosome outer kinetochore	1	5
GO:0032996	GO:0032996	cellular_component	3	Bcl3-Bcl10 complex	1	1
GO:0039615	GO:0039615	cellular_component	5	T=1 icosahedral viral capsid	1	1
GO:0031511	GO:0031511	cellular_component	3	Mis6-Sim4 complex	1	1
GO:0097135	GO:0097135	cellular_component	5	cyclin E2-CDK2 complex	1	1
GO:0071020	GO:0071020	cellular_component	6	post-spliceosomal complex	1	2
GO:1990038	GO:1990038	cellular_component	4	Lewy body corona	1	4
GO:0098965	GO:0098965	cellular_component	4	extracellular matrix of synaptic cleft	1	8
GO:0098891	GO:0098891	cellular_component	5	extrinsic component of presynaptic active zone membrane	1	2
GO:0043189	GO:0043189	cellular_component	7	H4/H2A histone acetyltransferase complex	1	1
GO:1990836	GO:1990836	cellular_component	6	lysosomal matrix	1	3
GO:0098846	GO:0098846	cellular_component	5	podocyte foot	1	6
GO:0017122	GO:0017122	cellular_component	4	protein N-acetylglucosaminyltransferase complex	1	2
GO:0034365	GO:0034365	cellular_component	5	discoidal high-density lipoprotein particle	1	1
GO:0030691	GO:0030691	cellular_component	4	Noc2p-Noc3p complex	1	2
GO:0098577	GO:0098577	cellular_component	7	inactive sex chromosome	1	2
GO:0030526	GO:0030526	cellular_component	5	granulocyte macrophage colony-stimulating factor receptor complex	1	1
GO:0005969	GO:0005969	cellular_component	5	serine-pyruvate aminotransferase complex	1	4
GO:0075341	GO:0075341	cellular_component	6	host cell PML body	1	4
GO:1990826	GO:1990826	cellular_component	6	nucleoplasmic periphery of the nuclear pore complex	1	3
GO:0005602	GO:0005602	cellular_component	3	complement component C1 complex	1	1
GO:0071021	GO:0071021	cellular_component	7	U2-type post-spliceosomal complex	1	2
GO:0061832	GO:0061832	cellular_component	5	basal ectoplasmic specialization	1	1
GO:0097648	GO:0097648	cellular_component	5	G protein-coupled receptor complex	1	1
GO:0043033	GO:0043033	cellular_component	4	isoamylase complex	1	2
GO:0000323	GO:0000323	cellular_component	6	lytic vacuole	1	1
GO:0034044	GO:0034044	cellular_component	3	exomer complex	1	2
GO:0005722	GO:0005722	cellular_component	8	beta-heterochromatin	1	2
GO:0043073	GO:0043073	cellular_component	6	germ cell nucleus	1	2
GO:0097519	GO:0097519	cellular_component	4	DNA recombinase complex	1	1
GO:0097014	GO:0097014	cellular_component	7	ciliary plasm	1	2
GO:0061825	GO:0061825	cellular_component	5	podosome core	1	1
GO:0034669	GO:0034669	cellular_component	5	integrin alpha4-beta7 complex	1	5
GO:0051285	GO:0051285	cellular_component	8	cell cortex of cell tip	1	4
GO:0031231	GO:0031231	cellular_component	5	intrinsic component of peroxisomal membrane	1	2
GO:0035657	GO:0035657	cellular_component	5	eRF1 methyltransferase complex	1	5
GO:0034678	GO:0034678	cellular_component	5	integrin alpha8-beta1 complex	1	2
GO:0043529	GO:0043529	cellular_component	3	GET complex	1	1
GO:0009295	GO:0009295	cellular_component	2	nucleoid	1	2
GO:0000235	GO:0000235	cellular_component	8	astral microtubule	1	4
GO:1903767	GO:1903767	cellular_component	5	sweet taste receptor complex	1	1
GO:0044231	GO:0044231	cellular_component	5	host cell presynaptic membrane	1	1
GO:0098675	GO:0098675	cellular_component	4	intrinsic component of neuronal dense core vesicle membrane	1	1
GO:0033095	GO:0033095	cellular_component	6	aleurone grain	1	2
GO:0060201	GO:0060201	cellular_component	7	clathrin-sculpted acetylcholine transport vesicle membrane	1	1
GO:0002945	GO:0002945	cellular_component	5	cyclin K-CDK13 complex	1	1
GO:1902773	GO:1902773	cellular_component	4	GTPase activator complex	1	1
GO:0000274	GO:0000274	cellular_component	5	mitochondrial proton-transporting ATP synthase, stator stalk	1	1
GO:0002199	GO:0002199	cellular_component	3	zona pellucida receptor complex	1	1
GO:0002144	GO:0002144	cellular_component	3	cytosolic tRNA wobble base thiouridylase complex	1	1
GO:0009941	GO:0009941	cellular_component	6	chloroplast envelope	1	6
GO:0098998	GO:0098998	cellular_component	7	extrinsic component of postsynaptic early endosome membrane	1	3
GO:0033111	GO:0033111	cellular_component	4	attachment organelle membrane	1	1
GO:1990843	GO:1990843	cellular_component	6	subsarcolemmal mitochondrion	1	4
GO:0008352	GO:0008352	cellular_component	4	katanin complex	1	7
GO:1990529	GO:1990529	cellular_component	5	glycosylphosphatidylinositol-mannosyltransferase I complex	1	1
GO:0044178	GO:0044178	cellular_component	5	host cell Golgi membrane	1	2
GO:0034999	GO:0034999	cellular_component	7	oligosaccharyltransferase II complex	1	4
GO:0071159	GO:0071159	cellular_component	3	NF-kappaB complex	1	3
GO:0005848	GO:0005848	cellular_component	4	mRNA cleavage stimulating factor complex	1	1
GO:0000111	GO:0000111	cellular_component	6	nucleotide-excision repair factor 2 complex	1	8
GO:0016507	GO:0016507	cellular_component	4	mitochondrial fatty acid beta-oxidation multienzyme complex	1	1
GO:0099012	GO:0099012	cellular_component	8	neuronal dense core vesicle membrane	1	3
GO:1990795	GO:1990795	cellular_component	6	rod bipolar cell terminal bouton	1	4
GO:0150058	GO:0150058	cellular_component	8	amylin receptor complex 3	1	1
GO:0032160	GO:0032160	cellular_component	7	septin filament array	1	1
GO:0097489	GO:0097489	cellular_component	5	multivesicular body, internal vesicle lumen	1	4
GO:0017054	GO:0017054	cellular_component	6	negative cofactor 2 complex	1	1
GO:0035003	GO:0035003	cellular_component	5	subapical complex	1	1
GO:0042575	GO:0042575	cellular_component	4	DNA polymerase complex	1	8
GO:0060203	GO:0060203	cellular_component	7	clathrin-sculpted glutamate transport vesicle membrane	1	1
GO:0045170	GO:0045170	cellular_component	5	spectrosome	1	2
GO:0000835	GO:0000835	cellular_component	6	ER ubiquitin ligase complex	1	1
GO:1902560	GO:1902560	cellular_component	4	GMP reductase complex	1	4
GO:0099571	GO:0099571	cellular_component	6	postsynaptic cytoskeleton	1	1
GO:0009535	GO:0009535	cellular_component	7	chloroplast thylakoid membrane	1	6
GO:0045239	GO:0045239	cellular_component	3	tricarboxylic acid cycle enzyme complex	1	1
GO:0070274	GO:0070274	cellular_component	3	RES complex	1	3
GO:0098753	GO:0098753	cellular_component	6	anchored component of the cytoplasmic side of the plasma membrane	1	2
GO:0044599	GO:0044599	cellular_component	6	AP-5 adaptor complex	1	5
GO:0044289	GO:0044289	cellular_component	4	mitochondrial inner-outer membrane contact site	1	1
GO:0005775	GO:0005775	cellular_component	6	vacuolar lumen	1	1
GO:0030894	GO:0030894	cellular_component	4	replisome	1	5
GO:0005715	GO:0005715	cellular_component	7	late recombination nodule	1	5
GO:0009353	GO:0009353	cellular_component	6	mitochondrial oxoglutarate dehydrogenase complex	1	1
GO:0043513	GO:0043513	cellular_component	4	inhibin B complex	1	1
GO:1990816	GO:1990816	cellular_component	4	vacuole-mitochondrion membrane contact site	1	18
GO:0035301	GO:0035301	cellular_component	3	Hedgehog signaling complex	1	3
GO:0061474	GO:0061474	cellular_component	9	phagolysosome membrane	1	1
GO:0045169	GO:0045169	cellular_component	5	fusome	1	2
GO:0033011	GO:0033011	cellular_component	6	perinuclear theca	1	1
GO:0043160	GO:0043160	cellular_component	7	acrosomal lumen	1	2
GO:0034684	GO:0034684	cellular_component	5	integrin alphav-beta5 complex	1	1
GO:0097545	GO:0097545	cellular_component	6	axonemal outer doublet	1	2
GO:0019910	GO:0019910	cellular_component	6	mitochondrial pyruvate dehydrogenase (lipoamide) phosphatase complex	1	1
GO:0033291	GO:0033291	cellular_component	6	eukaryotic 80S initiation complex	1	1
GO:0035000	GO:0035000	cellular_component	7	oligosaccharyltransferase III complex	1	1
GO:0045092	GO:0045092	cellular_component	5	interleukin-18 receptor complex	1	1
GO:0000153	GO:0000153	cellular_component	5	cytoplasmic ubiquitin ligase complex	1	1
GO:0097462	GO:0097462	cellular_component	5	Lewy neurite	1	4
GO:0043541	GO:0043541	cellular_component	6	UDP-N-acetylglucosamine transferase complex	1	2
GO:0098547	GO:0098547	cellular_component	6	lumenal side of Golgi membrane	1	1
GO:0043332	GO:0043332	cellular_component	4	mating projection tip	1	2
GO:0034718	GO:0034718	cellular_component	6	SMN-Gemin2 complex	1	9
GO:0071666	GO:0071666	cellular_component	4	Slit-Robo signaling complex	1	1
GO:0030428	GO:0030428	cellular_component	3	cell septum	1	4
GO:0000799	GO:0000799	cellular_component	6	nuclear condensin complex	1	1
GO:0042643	GO:0042643	cellular_component	7	actomyosin, actin portion	1	1
GO:0002111	GO:0002111	cellular_component	3	BRCA2-BRAF35 complex	1	1
GO:0044284	GO:0044284	cellular_component	4	mitochondrial crista junction	1	1
GO:0031501	GO:0031501	cellular_component	4	mannosyltransferase complex	1	1
GO:0044216	GO:0044216	cellular_component	3	other organism cell	1	1
GO:0034245	GO:0034245	cellular_component	6	mitochondrial DNA-directed RNA polymerase complex	1	3
GO:0035838	GO:0035838	cellular_component	4	growing cell tip	1	1
GO:1990682	GO:1990682	cellular_component	3	CSF1-CSF1R complex	1	1
GO:0070421	GO:0070421	cellular_component	3	DNA ligase III-XRCC1 complex	1	6
GO:0012510	GO:0012510	cellular_component	7	trans-Golgi network transport vesicle membrane	1	1
GO:0016469	GO:0016469	cellular_component	4	proton-transporting two-sector ATPase complex	1	1
GO:0032419	GO:0032419	cellular_component	6	extrinsic component of lysosome membrane	1	1
GO:0031205	GO:0031205	cellular_component	6	endoplasmic reticulum Sec complex	1	1
GO:0019028	GO:0019028	cellular_component	3	viral capsid	1	1
GO:0005600	GO:0005600	cellular_component	5	collagen type XIII trimer	1	3
GO:0000924	GO:0000924	cellular_component	6	gamma-tubulin ring complex, centrosomal	1	2
GO:0000939	GO:0000939	cellular_component	3	condensed chromosome inner kinetochore	1	3
GO:0031389	GO:0031389	cellular_component	3	Rad17 RFC-like complex	1	20
GO:0032144	GO:0032144	cellular_component	4	4-aminobutyrate transaminase complex	1	1
GO:0036266	GO:0036266	cellular_component	5	Cdc48p-Npl4p-Vms1p AAA ATPase complex	1	6
GO:0030662	GO:0030662	cellular_component	6	coated vesicle membrane	1	5
GO:0034081	GO:0034081	cellular_component	3	polyketide synthase complex	1	1
GO:0000306	GO:0000306	cellular_component	5	extrinsic component of vacuolar membrane	1	1
GO:0071601	GO:0071601	cellular_component	7	sphere organelle	1	3
GO:0042827	GO:0042827	cellular_component	8	platelet dense granule	1	3
GO:0070743	GO:0070743	cellular_component	3	interleukin-23 complex	1	1
GO:0090533	GO:0090533	cellular_component	6	cation-transporting ATPase complex	1	2
GO:0060102	GO:0060102	cellular_component	5	collagen and cuticulin-based cuticle extracellular matrix	1	1
GO:0098857	GO:0098857	cellular_component	4	membrane microdomain	1	6
GO:0070826	GO:0070826	cellular_component	3	paraferritin complex	1	6
GO:0034466	GO:0034466	cellular_component	7	chromaffin granule lumen	1	3
GO:0043514	GO:0043514	cellular_component	3	interleukin-12 complex	1	1
GO:0106003	GO:0106003	cellular_component	3	amyloid-beta complex	1	3
GO:0005831	GO:0005831	cellular_component	3	steroid hormone aporeceptor complex	1	1
GO:0030677	GO:0030677	cellular_component	6	ribonuclease P complex	1	1
GO:0009360	GO:0009360	cellular_component	5	DNA polymerase III complex	1	1
GO:0035354	GO:0035354	cellular_component	5	Toll-like receptor 1-Toll-like receptor 2 protein complex	1	1
GO:0031304	GO:0031304	cellular_component	6	intrinsic component of mitochondrial inner membrane	1	3
GO:0150057	GO:0150057	cellular_component	8	amylin receptor complex 2	1	2
GO:0033118	GO:0033118	cellular_component	6	esterosome membrane	1	3
GO:0046806	GO:0046806	cellular_component	3	viral scaffold	1	1
GO:0005589	GO:0005589	cellular_component	4	collagen type VI trimer	1	1
GO:0017117	GO:0017117	cellular_component	5	single-stranded DNA-dependent ATP-dependent DNA helicase complex	1	2
GO:0031300	GO:0031300	cellular_component	4	intrinsic component of organelle membrane	1	1
GO:0036021	GO:0036021	cellular_component	8	endolysosome lumen	1	2
GO:0005818	GO:0005818	cellular_component	5	aster	1	4
GO:0097409	GO:0097409	cellular_component	5	glial cytoplasmic inclusion	1	4
GO:0070762	GO:0070762	cellular_component	3	nuclear pore transmembrane ring	1	7
GO:1990070	GO:1990070	cellular_component	5	TRAPPI protein complex	1	2
GO:0034777	GO:0034777	cellular_component	8	recycling endosome lumen	1	1
GO:0097124	GO:0097124	cellular_component	5	cyclin A2-CDK2 complex	1	2
GO:0001674	GO:0001674	cellular_component	7	female germ cell nucleus	1	2
GO:0061851	GO:0061851	cellular_component	4	leading edge of lamellipodium	1	1
GO:0032047	GO:0032047	cellular_component	5	mitosome	1	1
GO:1990221	GO:1990221	cellular_component	3	L-cysteine desulfurase complex	1	1
GO:0120199	GO:0120199	cellular_component	NA	cone photoreceptor outer segment	1	1
GO:0061742	GO:0061742	cellular_component	6	chaperone-mediated autophagy translocation complex	1	3
GO:0005895	GO:0005895	cellular_component	5	interleukin-5 receptor complex	1	2
GO:0071683	GO:0071683	cellular_component	6	sensory dendrite	1	1
GO:0070772	GO:0070772	cellular_component	8	PAS complex	1	1
GO:0016914	GO:0016914	cellular_component	4	follicle-stimulating hormone complex	1	1
GO:0045271	GO:0045271	cellular_component	5	respiratory chain complex I	1	1
GO:0010287	GO:0010287	cellular_component	7	plastoglobule	1	6
GO:0060187	GO:0060187	cellular_component	3	cell pole	1	1
GO:0005597	GO:0005597	cellular_component	5	collagen type XVI trimer	1	3
GO:0044172	GO:0044172	cellular_component	7	host cell endoplasmic reticulum-Golgi intermediate compartment	1	2
GO:0090730	GO:0090730	cellular_component	6	Las1 complex	1	1
GO:0009524	GO:0009524	cellular_component	5	phragmoplast	1	2
GO:0070860	GO:0070860	cellular_component	7	RNA polymerase I core factor complex	1	5
GO:1905347	GO:1905347	cellular_component	5	endodeoxyribonuclease complex	1	1
GO:0098594	GO:0098594	cellular_component	8	mucin granule	1	1
GO:0099065	GO:0099065	cellular_component	6	integral component of spine apparatus membrane	1	2
GO:0000333	GO:0000333	cellular_component	6	telomerase catalytic core complex	1	1
GO:1990204	GO:1990204	cellular_component	3	oxidoreductase complex	1	4
GO:0060388	GO:0060388	cellular_component	5	vitelline envelope	1	2
GO:0031207	GO:0031207	cellular_component	6	Sec62/Sec63 complex	1	1
GO:0033593	GO:0033593	cellular_component	3	BRCA2-MAGE-D1 complex	1	6
GO:0090537	GO:0090537	cellular_component	8	CERF complex	1	3
GO:1990844	GO:1990844	cellular_component	6	interfibrillar mitochondrion	1	4
GO:1903754	GO:1903754	cellular_component	6	cortical microtubule plus-end	1	4
GO:0065010	GO:0065010	cellular_component	4	extracellular membrane-bounded organelle	1	1
GO:0005668	GO:0005668	cellular_component	7	RNA polymerase transcription factor SL1 complex	1	5
GO:0035061	GO:0035061	cellular_component	7	interchromatin granule	1	4
GO:1990674	GO:1990674	cellular_component	8	Golgi cis cisterna membrane	1	1
GO:0044609	GO:0044609	cellular_component	3	DBIRD complex	1	4
GO:0009841	GO:0009841	cellular_component	4	mitochondrial endopeptidase Clp complex	1	2
GO:0097525	GO:0097525	cellular_component	6	spliceosomal snRNP complex	1	1

## Sheet: BP with filters
	GO.term	Ontology	GO.levels	Name	No..genes	No..transcripts
GO:0045944	GO:0045944	biological_process	9	positive regulation of transcription by RNA polymerase II	1716	3555
GO:0006355	GO:0006355	biological_process	7	regulation of transcription, DNA-templated	1525	2938
GO:0007165	GO:0007165	biological_process	3	signal transduction	1201	2735
GO:0000122	GO:0000122	biological_process	9	negative regulation of transcription by RNA polymerase II	1175	2117
GO:0015074	GO:0015074	biological_process	7	DNA integration	1117	1984
GO:0007275	GO:0007275	biological_process	3	multicellular organism development	1029	1812
GO:0006468	GO:0006468	biological_process	8	protein phosphorylation	1007	2387
GO:0030154	GO:0030154	biological_process	4	cell differentiation	1002	1898
GO:0007186	GO:0007186	biological_process	4	G protein-coupled receptor signaling pathway	962	1709
GO:0045893	GO:0045893	biological_process	8	positive regulation of transcription, DNA-templated	952	1960
GO:0007155	GO:0007155	biological_process	3	cell adhesion	879	1884
GO:0045892	GO:0045892	biological_process	8	negative regulation of transcription, DNA-templated	831	1553
GO:0006915	GO:0006915	biological_process	5	apoptotic process	819	1717
GO:0006357	GO:0006357	biological_process	8	regulation of transcription by RNA polymerase II	810	1617
GO:0035556	GO:0035556	biological_process	4	intracellular signal transduction	788	1866
GO:0006310	GO:0006310	biological_process	7	DNA recombination	761	1334
GO:0055085	GO:0055085	biological_process	5	transmembrane transport	702	1637
GO:0010628	GO:0010628	biological_process	7	positive regulation of gene expression	614	1120
GO:0008284	GO:0008284	biological_process	6	positive regulation of cell population proliferation	614	1124
GO:0043066	GO:0043066	biological_process	8	negative regulation of apoptotic process	601	1151
GO:0008285	GO:0008285	biological_process	6	negative regulation of cell population proliferation	566	1075
GO:0051301	GO:0051301	biological_process	3	cell division	547	1270
GO:0007399	GO:0007399	biological_process	5	nervous system development	533	1051
GO:0055114	GO:0055114	biological_process	3	oxidation-reduction process	529	1188
GO:0016567	GO:0016567	biological_process	10	protein ubiquitination	525	1103
GO:0006313	GO:0006313	biological_process	8	transposition, DNA-mediated	519	993
GO:0015031	GO:0015031	biological_process	8	protein transport	513	1235
GO:0007601	GO:0007601	biological_process	7	visual perception	509	811
GO:0007268	GO:0007268	biological_process	8	chemical synaptic transmission	500	890
GO:0006811	GO:0006811	biological_process	5	ion transport	497	952
GO:0007420	GO:0007420	biological_process	5	brain development	495	1034
GO:0006886	GO:0006886	biological_process	9	intracellular protein transport	492	1134
GO:0043065	GO:0043065	biological_process	8	positive regulation of apoptotic process	485	961
GO:0006508	GO:0006508	biological_process	6	proteolysis	478	1084
GO:0007507	GO:0007507	biological_process	5	heart development	460	889
GO:0007049	GO:0007049	biological_process	3	cell cycle	453	1093
GO:0045087	GO:0045087	biological_process	5	innate immune response	450	887
GO:0001525	GO:0001525	biological_process	4	angiogenesis	439	899
GO:0007283	GO:0007283	biological_process	6	spermatogenesis	437	971
GO:0007411	GO:0007411	biological_process	5	axon guidance	434	924
GO:0006954	GO:0006954	biological_process	5	inflammatory response	430	736
GO:0030335	GO:0030335	biological_process	7	positive regulation of cell migration	409	810
GO:0016477	GO:0016477	biological_process	5	cell migration	406	863
GO:0030036	GO:0030036	biological_process	6	actin cytoskeleton organization	391	831
GO:0006511	GO:0006511	biological_process	9	ubiquitin-dependent protein catabolic process	383	835
GO:0001701	GO:0001701	biological_process	7	in utero embryonic development	377	819
GO:0007605	GO:0007605	biological_process	7	sensory perception of sound	373	742
GO:0042493	GO:0042493	biological_process	4	response to drug	359	698
GO:0006974	GO:0006974	biological_process	5	cellular response to DNA damage stimulus	348	804
GO:0034765	GO:0034765	biological_process	7	regulation of ion transmembrane transport	347	732
GO:0030198	GO:0030198	biological_process	5	extracellular matrix organization	341	745
GO:0006897	GO:0006897	biological_process	6	endocytosis	341	833
GO:0007156	GO:0007156	biological_process	6	homophilic cell adhesion via plasma membrane adhesion molecules	341	785
GO:0008360	GO:0008360	biological_process	7	regulation of cell shape	339	694
GO:0016055	GO:0016055	biological_process	6	Wnt signaling pathway	330	799
GO:0006281	GO:0006281	biological_process	7	DNA repair	328	939
GO:0072659	GO:0072659	biological_process	7	protein localization to plasma membrane	322	805
GO:0046777	GO:0046777	biological_process	9	protein autophosphorylation	321	706
GO:0016032	GO:0016032	biological_process	5	viral process	311	669
GO:0010468	GO:0010468	biological_process	6	regulation of gene expression	305	517
GO:0016192	GO:0016192	biological_process	5	vesicle-mediated transport	295	626
GO:0001666	GO:0001666	biological_process	4	response to hypoxia	295	567
GO:0060271	GO:0060271	biological_process	6	cilium assembly	293	886
GO:0018105	GO:0018105	biological_process	9	peptidyl-serine phosphorylation	292	704
GO:0042391	GO:0042391	biological_process	4	regulation of membrane potential	291	557
GO:0010629	GO:0010629	biological_process	7	negative regulation of gene expression	285	578
GO:0006397	GO:0006397	biological_process	9	mRNA processing	279	652
GO:0032197	GO:0032197	biological_process	4	transposition, RNA-mediated	275	445
GO:0030182	GO:0030182	biological_process	5	neuron differentiation	274	487
GO:0007015	GO:0007015	biological_process	5	actin filament organization	272	513
GO:0006366	GO:0006366	biological_process	8	transcription by RNA polymerase II	267	559
GO:0006816	GO:0006816	biological_process	9	calcium ion transport	259	491
GO:0031175	GO:0031175	biological_process	6	neuron projection development	258	566
GO:0034220	GO:0034220	biological_process	6	ion transmembrane transport	256	550
GO:0007166	GO:0007166	biological_process	4	cell surface receptor signaling pathway	255	538
GO:0007204	GO:0007204	biological_process	12	positive regulation of cytosolic calcium ion concentration	252	404
GO:0042127	GO:0042127	biological_process	5	regulation of cell population proliferation	250	525
GO:0000209	GO:0000209	biological_process	11	protein polyubiquitination	247	573
GO:0001934	GO:0001934	biological_process	9	positive regulation of protein phosphorylation	247	526
GO:0006955	GO:0006955	biological_process	3	immune response	247	420
GO:0043524	GO:0043524	biological_process	9	negative regulation of neuron apoptotic process	246	438
GO:0007568	GO:0007568	biological_process	3	aging	245	481
GO:0098609	GO:0098609	biological_process	4	cell-cell adhesion	245	648
GO:0007010	GO:0007010	biological_process	5	cytoskeleton organization	240	499
GO:0050804	GO:0050804	biological_process	7	modulation of chemical synaptic transmission	237	493
GO:0042981	GO:0042981	biological_process	7	regulation of apoptotic process	237	564
GO:0043161	GO:0043161	biological_process	10	proteasome-mediated ubiquitin-dependent protein catabolic process	236	456
GO:0043312	GO:0043312	biological_process	8	neutrophil degranulation	233	547
GO:0043547	GO:0043547	biological_process	7	positive regulation of GTPase activity	232	625
GO:0050821	GO:0050821	biological_process	5	protein stabilization	229	514
GO:0051260	GO:0051260	biological_process	7	protein homooligomerization	229	484
GO:0006470	GO:0006470	biological_process	8	protein dephosphorylation	227	515
GO:0010976	GO:0010976	biological_process	10	positive regulation of neuron projection development	227	535
GO:0007169	GO:0007169	biological_process	6	transmembrane receptor protein tyrosine kinase signaling pathway	225	470
GO:0008283	GO:0008283	biological_process	2	cell population proliferation	224	461
GO:0001764	GO:0001764	biological_process	6	neuron migration	216	519
GO:0006936	GO:0006936	biological_process	5	muscle contraction	216	383
GO:0070588	GO:0070588	biological_process	10	calcium ion transmembrane transport	213	492
GO:0007626	GO:0007626	biological_process	3	locomotory behavior	213	431
GO:0008380	GO:0008380	biological_process	9	RNA splicing	212	529
GO:0043123	GO:0043123	biological_process	9	positive regulation of I-kappaB kinase/NF-kappaB signaling	208	450
GO:0007417	GO:0007417	biological_process	5	central nervous system development	205	403
GO:0007189	GO:0007189	biological_process	7	adenylate cyclase-activating G protein-coupled receptor signaling pathway	204	434
GO:0070374	GO:0070374	biological_process	11	positive regulation of ERK1 and ERK2 cascade	204	373
GO:0030512	GO:0030512	biological_process	9	negative regulation of transforming growth factor beta receptor signaling pathway	204	391
GO:0032496	GO:0032496	biological_process	6	response to lipopolysaccharide	202	336
GO:0045766	GO:0045766	biological_process	7	positive regulation of angiogenesis	201	356
GO:0006412	GO:0006412	biological_process	7	translation	200	329
GO:0000226	GO:0000226	biological_process	6	microtubule cytoskeleton organization	199	496
GO:0005975	GO:0005975	biological_process	4	carbohydrate metabolic process	199	464
GO:0007409	GO:0007409	biological_process	8	axonogenesis	198	461
GO:0042593	GO:0042593	biological_process	7	glucose homeostasis	198	373
GO:0006629	GO:0006629	biological_process	4	lipid metabolic process	197	395
GO:0071805	GO:0071805	biological_process	10	potassium ion transmembrane transport	197	451
GO:0051607	GO:0051607	biological_process	4	defense response to virus	196	400
GO:0000398	GO:0000398	biological_process	12	mRNA splicing, via spliceosome	192	424
GO:0043687	GO:0043687	biological_process	8	post-translational protein modification	191	392
GO:0032355	GO:0032355	biological_process	5	response to estradiol	191	367
GO:0006874	GO:0006874	biological_process	10	cellular calcium ion homeostasis	190	353
GO:0030336	GO:0030336	biological_process	7	negative regulation of cell migration	189	446
GO:0051091	GO:0051091	biological_process	5	positive regulation of DNA-binding transcription factor activity	187	340
GO:0000165	GO:0000165	biological_process	10	MAPK cascade	187	466
GO:0007623	GO:0007623	biological_process	3	circadian rhythm	186	328
GO:0051056	GO:0051056	biological_process	8	regulation of small GTPase mediated signal transduction	185	506
GO:0006325	GO:0006325	biological_process	4	chromatin organization	185	409
GO:0071222	GO:0071222	biological_process	7	cellular response to lipopolysaccharide	184	385
GO:0009887	GO:0009887	biological_process	4	animal organ morphogenesis	184	353
GO:0007018	GO:0007018	biological_process	4	microtubule-based movement	184	459
GO:0001501	GO:0001501	biological_process	5	skeletal system development	182	378
GO:0007613	GO:0007613	biological_process	4	memory	182	287
GO:0007596	GO:0007596	biological_process	6	blood coagulation	179	331
GO:0065003	GO:0065003	biological_process	5	protein-containing complex assembly	179	442
GO:0006888	GO:0006888	biological_process	6	endoplasmic reticulum to Golgi vesicle-mediated transport	178	488
GO:0006260	GO:0006260	biological_process	7	DNA replication	178	525
GO:0016579	GO:0016579	biological_process	8	protein deubiquitination	178	428
GO:0043087	GO:0043087	biological_process	6	regulation of GTPase activity	175	472
GO:0045214	GO:0045214	biological_process	8	sarcomere organization	174	261
GO:0001889	GO:0001889	biological_process	6	liver development	174	360
GO:0000278	GO:0000278	biological_process	4	mitotic cell cycle	172	368
GO:0002250	GO:0002250	biological_process	4	adaptive immune response	172	336
GO:0051092	GO:0051092	biological_process	6	positive regulation of NF-kappaB transcription factor activity	172	378
GO:0006338	GO:0006338	biological_process	5	chromatin remodeling	172	442
GO:0071277	GO:0071277	biological_process	7	cellular response to calcium ion	169	455
GO:0048511	GO:0048511	biological_process	2	rhythmic process	169	287
GO:0006814	GO:0006814	biological_process	8	sodium ion transport	169	295
GO:0090090	GO:0090090	biological_process	9	negative regulation of canonical Wnt signaling pathway	169	427
GO:0035264	GO:0035264	biological_process	3	multicellular organism growth	168	413
GO:0048812	GO:0048812	biological_process	7	neuron projection morphogenesis	168	419
GO:0051592	GO:0051592	biological_process	6	response to calcium ion	168	338
GO:0019221	GO:0019221	biological_process	5	cytokine-mediated signaling pathway	168	336
GO:0006887	GO:0006887	biological_process	6	exocytosis	166	415
GO:0071456	GO:0071456	biological_process	5	cellular response to hypoxia	165	270
GO:0051726	GO:0051726	biological_process	5	regulation of cell cycle	164	362
GO:0030334	GO:0030334	biological_process	6	regulation of cell migration	164	403
GO:0007264	GO:0007264	biological_process	5	small GTPase mediated signal transduction	163	456
GO:1990830	GO:1990830	biological_process	7	cellular response to leukemia inhibitory factor	162	336
GO:0007267	GO:0007267	biological_process	4	cell-cell signaling	161	247
GO:0001822	GO:0001822	biological_process	5	kidney development	160	404
GO:0001503	GO:0001503	biological_process	3	ossification	159	302
GO:0050808	GO:0050808	biological_process	4	synapse organization	159	373
GO:0050728	GO:0050728	biological_process	8	negative regulation of inflammatory response	158	305
GO:0050852	GO:0050852	biological_process	7	T cell receptor signaling pathway	157	338
GO:0006914	GO:0006914	biological_process	5	autophagy	157	388
GO:0051216	GO:0051216	biological_process	5	cartilage development	156	316
GO:0007346	GO:0007346	biological_process	6	regulation of mitotic cell cycle	156	375
GO:0090263	GO:0090263	biological_process	9	positive regulation of canonical Wnt signaling pathway	156	349
GO:0032869	GO:0032869	biological_process	7	cellular response to insulin stimulus	156	311
GO:0007030	GO:0007030	biological_process	5	Golgi organization	156	410
GO:0006351	GO:0006351	biological_process	7	transcription, DNA-templated	156	317
GO:0071356	GO:0071356	biological_process	7	cellular response to tumor necrosis factor	156	300
GO:0009952	GO:0009952	biological_process	5	anterior/posterior pattern specification	155	295
GO:0014070	GO:0014070	biological_process	5	response to organic cyclic compound	154	279
GO:0007219	GO:0007219	biological_process	5	Notch signaling pathway	154	362
GO:0000902	GO:0000902	biological_process	5	cell morphogenesis	151	286
GO:0006898	GO:0006898	biological_process	7	receptor-mediated endocytosis	151	343
GO:0045666	GO:0045666	biological_process	9	positive regulation of neuron differentiation	150	286
GO:0006979	GO:0006979	biological_process	4	response to oxidative stress	150	389
GO:0035023	GO:0035023	biological_process	10	regulation of Rho protein signal transduction	149	388
GO:0009636	GO:0009636	biological_process	4	response to toxic substance	148	299
GO:0000187	GO:0000187	biological_process	12	activation of MAPK activity	148	298
GO:0060048	GO:0060048	biological_process	7	cardiac muscle contraction	148	203
GO:0007517	GO:0007517	biological_process	5	muscle organ development	148	281
GO:0006813	GO:0006813	biological_process	8	potassium ion transport	146	280
GO:0008104	GO:0008104	biological_process	4	protein localization	146	373
GO:0032147	GO:0032147	biological_process	11	activation of protein kinase activity	146	337
GO:0051289	GO:0051289	biological_process	8	protein homotetramerization	145	332
GO:0050714	GO:0050714	biological_process	9	positive regulation of protein secretion	145	250
GO:0007160	GO:0007160	biological_process	5	cell-matrix adhesion	145	377
GO:0009791	GO:0009791	biological_process	3	post-embryonic development	143	312
GO:0050896	GO:0050896	biological_process	2	response to stimulus	143	209
GO:0051897	GO:0051897	biological_process	9	positive regulation of protein kinase B signaling	142	287
GO:0006486	GO:0006486	biological_process	8	protein glycosylation	142	295
GO:0031532	GO:0031532	biological_process	7	actin cytoskeleton reorganization	142	332
GO:0019722	GO:0019722	biological_process	6	calcium-mediated signaling	141	232
GO:0043410	GO:0043410	biological_process	10	positive regulation of MAPK cascade	141	262
GO:0090630	GO:0090630	biological_process	8	activation of GTPase activity	141	393
GO:0050877	GO:0050877	biological_process	4	nervous system process	141	225
GO:0007612	GO:0007612	biological_process	4	learning	141	261
GO:0001756	GO:0001756	biological_process	6	somitogenesis	140	251
GO:0006869	GO:0006869	biological_process	6	lipid transport	140	265
GO:0007050	GO:0007050	biological_process	4	cell cycle arrest	140	347
GO:0032922	GO:0032922	biological_process	4	circadian regulation of gene expression	140	240
GO:0030308	GO:0030308	biological_process	6	negative regulation of cell growth	139	275
GO:0060041	GO:0060041	biological_process	4	retina development in camera-type eye	139	241
GO:0042472	GO:0042472	biological_process	5	inner ear morphogenesis	139	251
GO:0007416	GO:0007416	biological_process	5	synapse assembly	139	306
GO:0018107	GO:0018107	biological_process	9	peptidyl-threonine phosphorylation	138	245
GO:0009653	GO:0009653	biological_process	3	anatomical structure morphogenesis	138	222
GO:0051965	GO:0051965	biological_process	6	positive regulation of synapse assembly	137	266
GO:0016525	GO:0016525	biological_process	7	negative regulation of angiogenesis	136	299
GO:0045471	GO:0045471	biological_process	5	response to ethanol	135	238
GO:0042632	GO:0042632	biological_process	8	cholesterol homeostasis	135	244
GO:0030900	GO:0030900	biological_process	4	forebrain development	135	242
GO:0007368	GO:0007368	biological_process	6	determination of left/right symmetry	134	307
GO:0007266	GO:0007266	biological_process	7	Rho protein signal transduction	134	306
GO:0033674	GO:0033674	biological_process	10	positive regulation of kinase activity	133	243
GO:0007218	GO:0007218	biological_process	5	neuropeptide signaling pathway	132	230
GO:0003007	GO:0003007	biological_process	5	heart morphogenesis	132	265
GO:0071333	GO:0071333	biological_process	9	cellular response to glucose stimulus	131	246
GO:0001843	GO:0001843	biological_process	6	neural tube closure	130	291
GO:0009617	GO:0009617	biological_process	6	response to bacterium	130	255
GO:0007229	GO:0007229	biological_process	5	integrin-mediated signaling pathway	130	304
GO:0006367	GO:0006367	biological_process	8	transcription initiation from RNA polymerase II promoter	130	295
GO:0008203	GO:0008203	biological_process	7	cholesterol metabolic process	130	292
GO:0032956	GO:0032956	biological_process	6	regulation of actin cytoskeleton organization	130	269
GO:0016042	GO:0016042	biological_process	5	lipid catabolic process	130	261
GO:0071260	GO:0071260	biological_process	5	cellular response to mechanical stimulus	129	210
GO:0030324	GO:0030324	biological_process	5	lung development	128	247
GO:0032088	GO:0032088	biological_process	6	negative regulation of NF-kappaB transcription factor activity	128	307
GO:0006417	GO:0006417	biological_process	8	regulation of translation	128	236
GO:0007188	GO:0007188	biological_process	6	adenylate cyclase-modulating G protein-coupled receptor signaling pathway	127	214
GO:0042752	GO:0042752	biological_process	4	regulation of circadian rhythm	127	211
GO:0006812	GO:0006812	biological_process	6	cation transport	127	274
GO:0042060	GO:0042060	biological_process	5	wound healing	127	292
GO:0019233	GO:0019233	biological_process	6	sensory perception of pain	127	226
GO:0007193	GO:0007193	biological_process	7	adenylate cyclase-inhibiting G protein-coupled receptor signaling pathway	127	202
GO:0006935	GO:0006935	biological_process	4	chemotaxis	126	210
GO:0019216	GO:0019216	biological_process	6	regulation of lipid metabolic process	125	232
GO:0035725	GO:0035725	biological_process	9	sodium ion transmembrane transport	125	205
GO:0035249	GO:0035249	biological_process	9	synaptic transmission, glutamatergic	124	251
GO:0000281	GO:0000281	biological_process	6	mitotic cytokinesis	123	295
GO:0070509	GO:0070509	biological_process	10	calcium ion import	122	255
GO:0006364	GO:0006364	biological_process	10	rRNA processing	121	273
GO:0007519	GO:0007519	biological_process	7	skeletal muscle tissue development	121	232
GO:0051209	GO:0051209	biological_process	7	release of sequestered calcium ion into cytosol	120	247
GO:0048013	GO:0048013	biological_process	7	ephrin receptor signaling pathway	120	223
GO:0006606	GO:0006606	biological_process	10	protein import into nucleus	120	239
GO:0007179	GO:0007179	biological_process	7	transforming growth factor beta receptor signaling pathway	119	290
GO:1902476	GO:1902476	biological_process	9	chloride transmembrane transport	118	193
GO:0009612	GO:0009612	biological_process	4	response to mechanical stimulus	118	211
GO:2000300	GO:2000300	biological_process	9	regulation of synaptic vesicle exocytosis	118	224
GO:0001649	GO:0001649	biological_process	5	osteoblast differentiation	117	199
GO:0008286	GO:0008286	biological_process	7	insulin receptor signaling pathway	117	222
GO:0046330	GO:0046330	biological_process	12	positive regulation of JNK cascade	117	256
GO:0002244	GO:0002244	biological_process	5	hematopoietic progenitor cell differentiation	116	242
GO:0030509	GO:0030509	biological_process	9	BMP signaling pathway	116	193
GO:0000086	GO:0000086	biological_process	6	G2/M transition of mitotic cell cycle	116	321
GO:0043124	GO:0043124	biological_process	9	negative regulation of I-kappaB kinase/NF-kappaB signaling	116	280
GO:0045444	GO:0045444	biological_process	5	fat cell differentiation	115	234
GO:0006457	GO:0006457	biological_process	3	protein folding	115	182
GO:0009953	GO:0009953	biological_process	5	dorsal/ventral pattern formation	115	229
GO:0061024	GO:0061024	biological_process	4	membrane organization	115	275
GO:0050900	GO:0050900	biological_process	3	leukocyte migration	115	205
GO:0000082	GO:0000082	biological_process	6	G1/S transition of mitotic cell cycle	115	233
GO:1903078	GO:1903078	biological_process	9	positive regulation of protein localization to plasma membrane	114	267
GO:0030199	GO:0030199	biological_process	6	collagen fibril organization	114	228
GO:0021766	GO:0021766	biological_process	4	hippocampus development	113	230
GO:0034613	GO:0034613	biological_process	5	cellular protein localization	113	273
GO:0050885	GO:0050885	biological_process	6	neuromuscular process controlling balance	113	246
GO:0014068	GO:0014068	biological_process	9	positive regulation of phosphatidylinositol 3-kinase signaling	113	203
GO:0019228	GO:0019228	biological_process	6	neuronal action potential	113	185
GO:0042147	GO:0042147	biological_process	7	retrograde transport, endosome to Golgi	112	272
GO:0043627	GO:0043627	biological_process	3	response to estrogen	112	189
GO:0071320	GO:0071320	biological_process	8	cellular response to cAMP	112	219
GO:0022604	GO:0022604	biological_process	6	regulation of cell morphogenesis	111	217
GO:0055008	GO:0055008	biological_process	6	cardiac muscle tissue morphogenesis	110	151
GO:0008584	GO:0008584	biological_process	6	male gonad development	110	225
GO:0086091	GO:0086091	biological_process	9	regulation of heart rate by cardiac conduction	110	223
GO:0001568	GO:0001568	biological_process	4	blood vessel development	110	212
GO:0071346	GO:0071346	biological_process	7	cellular response to interferon-gamma	110	204
GO:0000381	GO:0000381	biological_process	9	regulation of alternative mRNA splicing, via spliceosome	110	230
GO:0090305	GO:0090305	biological_process	7	nucleic acid phosphodiester bond hydrolysis	110	188
GO:0032482	GO:0032482	biological_process	7	Rab protein signal transduction	109	194
GO:1901796	GO:1901796	biological_process	8	regulation of signal transduction by p53 class mediator	109	275
GO:0050731	GO:0050731	biological_process	10	positive regulation of peptidyl-tyrosine phosphorylation	109	233
GO:0001570	GO:0001570	biological_process	5	vasculogenesis	109	197
GO:0030168	GO:0030168	biological_process	4	platelet activation	108	214
GO:0006919	GO:0006919	biological_process	10	activation of cysteine-type endopeptidase activity involved in apoptotic process	108	246
GO:0048015	GO:0048015	biological_process	6	phosphatidylinositol-mediated signaling	108	208
GO:0007611	GO:0007611	biological_process	3	learning or memory	108	188
GO:0007528	GO:0007528	biological_process	5	neuromuscular junction development	108	299
GO:0001755	GO:0001755	biological_process	7	neural crest cell migration	107	227
GO:0042742	GO:0042742	biological_process	7	defense response to bacterium	107	215
GO:0044267	GO:0044267	biological_process	6	cellular protein metabolic process	106	206
GO:0007005	GO:0007005	biological_process	5	mitochondrion organization	106	231
GO:0030433	GO:0030433	biological_process	7	ubiquitin-dependent ERAD pathway	106	223
GO:0070373	GO:0070373	biological_process	11	negative regulation of ERK1 and ERK2 cascade	106	224
GO:0016197	GO:0016197	biological_process	6	endosomal transport	106	287
GO:0060070	GO:0060070	biological_process	7	canonical Wnt signaling pathway	105	213
GO:0032259	GO:0032259	biological_process	3	methylation	105	227
GO:0060548	GO:0060548	biological_process	6	negative regulation of cell death	105	199
GO:0022008	GO:0022008	biological_process	5	neurogenesis	105	277
GO:0008045	GO:0008045	biological_process	6	motor neuron axon guidance	105	199
GO:0048167	GO:0048167	biological_process	8	regulation of synaptic plasticity	105	212
GO:0032092	GO:0032092	biological_process	6	positive regulation of protein binding	104	263
GO:0016311	GO:0016311	biological_process	6	dephosphorylation	104	187
GO:0045669	GO:0045669	biological_process	7	positive regulation of osteoblast differentiation	104	197
GO:0016485	GO:0016485	biological_process	7	protein processing	104	239
GO:0051017	GO:0051017	biological_process	5	actin filament bundle assembly	104	248
GO:0060021	GO:0060021	biological_process	4	roof of mouth development	104	272
GO:0030097	GO:0030097	biological_process	6	hemopoiesis	104	190
GO:0008542	GO:0008542	biological_process	4	visual learning	104	188
GO:0048813	GO:0048813	biological_process	8	dendrite morphogenesis	103	256
GO:0010977	GO:0010977	biological_process	10	negative regulation of neuron projection development	103	179
GO:0060291	GO:0060291	biological_process	9	long-term synaptic potentiation	103	204
GO:0071363	GO:0071363	biological_process	6	cellular response to growth factor stimulus	103	213
GO:0043010	GO:0043010	biological_process	7	camera-type eye development	103	200
GO:0031398	GO:0031398	biological_process	10	positive regulation of protein ubiquitination	103	201
GO:0048488	GO:0048488	biological_process	8	synaptic vesicle endocytosis	102	216
GO:0009611	GO:0009611	biological_process	4	response to wounding	102	164
GO:0043588	GO:0043588	biological_process	5	skin development	102	225
GO:0031098	GO:0031098	biological_process	5	stress-activated protein kinase signaling cascade	102	265
GO:0050680	GO:0050680	biological_process	7	negative regulation of epithelial cell proliferation	102	234
GO:0010506	GO:0010506	biological_process	7	regulation of autophagy	101	238
GO:0045165	GO:0045165	biological_process	4	cell fate commitment	101	171
GO:0051480	GO:0051480	biological_process	11	regulation of cytosolic calcium ion concentration	101	201
GO:0030030	GO:0030030	biological_process	4	cell projection organization	101	283
GO:0001947	GO:0001947	biological_process	6	heart looping	101	194
GO:0050729	GO:0050729	biological_process	8	positive regulation of inflammatory response	101	157
GO:0001933	GO:0001933	biological_process	9	negative regulation of protein phosphorylation	101	255
GO:0006631	GO:0006631	biological_process	8	fatty acid metabolic process	101	227
GO:0009749	GO:0009749	biological_process	8	response to glucose	100	190
GO:0023014	GO:0023014	biological_process	9	signal transduction by protein phosphorylation	100	259
GO:0045732	GO:0045732	biological_process	7	positive regulation of protein catabolic process	100	193
GO:0050727	GO:0050727	biological_process	7	regulation of inflammatory response	100	234
GO:0007269	GO:0007269	biological_process	5	neurotransmitter secretion	100	233
GO:0045665	GO:0045665	biological_process	9	negative regulation of neuron differentiation	100	205
GO:0120162	GO:0120162	biological_process	6	positive regulation of cold-induced thermogenesis	99	191
GO:0032199	GO:0032199	biological_process	10	reverse transcription involved in RNA-mediated transposition	99	154
GO:0046718	GO:0046718	biological_process	8	viral entry into host cell	98	173
GO:0030048	GO:0030048	biological_process	4	actin filament-based movement	98	192
GO:0007157	GO:0007157	biological_process	6	heterophilic cell-cell adhesion via plasma membrane cell adhesion molecules	98	225
GO:0018108	GO:0018108	biological_process	9	peptidyl-tyrosine phosphorylation	98	205
GO:0007584	GO:0007584	biological_process	6	response to nutrient	97	210
GO:0007163	GO:0007163	biological_process	3	establishment or maintenance of cell polarity	97	186
GO:0016310	GO:0016310	biological_process	6	phosphorylation	97	218
GO:0016358	GO:0016358	biological_process	7	dendrite development	97	244
GO:0006821	GO:0006821	biological_process	8	chloride transport	97	191
GO:0034446	GO:0034446	biological_process	7	substrate adhesion-dependent cell spreading	97	234
GO:0032868	GO:0032868	biological_process	6	response to insulin	97	171
GO:0006909	GO:0006909	biological_process	7	phagocytosis	96	207
GO:0030838	GO:0030838	biological_process	8	positive regulation of actin filament polymerization	96	198
GO:0008543	GO:0008543	biological_process	7	fibroblast growth factor receptor signaling pathway	96	207
GO:0032880	GO:0032880	biological_process	5	regulation of protein localization	96	195
GO:0055003	GO:0055003	biological_process	7	cardiac myofibril assembly	95	136
GO:0007265	GO:0007265	biological_process	6	Ras protein signal transduction	95	245
GO:1990573	GO:1990573	biological_process	12	potassium ion import across plasma membrane	95	161
GO:0030307	GO:0030307	biological_process	6	positive regulation of cell growth	95	186
GO:0007286	GO:0007286	biological_process	5	spermatid development	94	219
GO:0007224	GO:0007224	biological_process	5	smoothened signaling pathway	94	247
GO:0051496	GO:0051496	biological_process	7	positive regulation of stress fiber assembly	94	244
GO:0021987	GO:0021987	biological_process	4	cerebral cortex development	94	224
GO:0002027	GO:0002027	biological_process	8	regulation of heart rate	94	164
GO:0008344	GO:0008344	biological_process	4	adult locomotory behavior	94	199
GO:0048666	GO:0048666	biological_process	5	neuron development	93	234
GO:0002576	GO:0002576	biological_process	8	platelet degranulation	93	198
GO:0007009	GO:0007009	biological_process	5	plasma membrane organization	93	246
GO:0031623	GO:0031623	biological_process	8	receptor internalization	93	194
GO:0001938	GO:0001938	biological_process	8	positive regulation of endothelial cell proliferation	93	156
GO:0071407	GO:0071407	biological_process	6	cellular response to organic cyclic compound	93	150
GO:0042552	GO:0042552	biological_process	5	myelination	92	189
GO:0045773	GO:0045773	biological_process	7	positive regulation of axon extension	92	201
GO:0006006	GO:0006006	biological_process	7	glucose metabolic process	92	213
GO:0071347	GO:0071347	biological_process	7	cellular response to interleukin-1	91	165
GO:0033138	GO:0033138	biological_process	10	positive regulation of peptidyl-serine phosphorylation	91	212
GO:0050796	GO:0050796	biological_process	9	regulation of insulin secretion	91	220
GO:0048839	GO:0048839	biological_process	4	inner ear development	91	149
GO:0035176	GO:0035176	biological_process	4	social behavior	91	188
GO:0007017	GO:0007017	biological_process	3	microtubule-based process	91	135
GO:0045727	GO:0045727	biological_process	9	positive regulation of translation	90	219
GO:0007249	GO:0007249	biological_process	5	I-kappaB kinase/NF-kappaB signaling	90	200
GO:0051321	GO:0051321	biological_process	4	meiotic cell cycle	90	193
GO:0048739	GO:0048739	biological_process	8	cardiac muscle fiber development	90	111
GO:0017148	GO:0017148	biological_process	9	negative regulation of translation	89	214
GO:0006941	GO:0006941	biological_process	6	striated muscle contraction	89	125
GO:0031647	GO:0031647	biological_process	4	regulation of protein stability	89	256
GO:0051924	GO:0051924	biological_process	8	regulation of calcium ion transport	89	181
GO:0051028	GO:0051028	biological_process	9	mRNA transport	89	220
GO:0045494	GO:0045494	biological_process	3	photoreceptor cell maintenance	89	203
GO:0032467	GO:0032467	biological_process	8	positive regulation of cytokinesis	89	172
GO:0043525	GO:0043525	biological_process	9	positive regulation of neuron apoptotic process	89	159
GO:0034976	GO:0034976	biological_process	5	response to endoplasmic reticulum stress	89	195
GO:0003281	GO:0003281	biological_process	5	ventricular septum development	89	172
GO:0000724	GO:0000724	biological_process	9	double-strand break repair via homologous recombination	89	253
GO:0071230	GO:0071230	biological_process	6	cellular response to amino acid stimulus	88	154
GO:0034599	GO:0034599	biological_process	5	cellular response to oxidative stress	88	217
GO:0007162	GO:0007162	biological_process	5	negative regulation of cell adhesion	88	175
GO:0061337	GO:0061337	biological_process	8	cardiac conduction	88	155
GO:1901224	GO:1901224	biological_process	9	positive regulation of NIK/NF-kappaB signaling	88	221
GO:0021549	GO:0021549	biological_process	4	cerebellum development	88	193
GO:0050772	GO:0050772	biological_process	9	positive regulation of axonogenesis	88	195
GO:0045454	GO:0045454	biological_process	4	cell redox homeostasis	87	175
GO:0002040	GO:0002040	biological_process	5	sprouting angiogenesis	87	168
GO:0050679	GO:0050679	biological_process	7	positive regulation of epithelial cell proliferation	87	162
GO:0042110	GO:0042110	biological_process	6	T cell activation	87	184
GO:0001654	GO:0001654	biological_process	6	eye development	87	173
GO:0010595	GO:0010595	biological_process	9	positive regulation of endothelial cell migration	86	162
GO:0048747	GO:0048747	biological_process	7	muscle fiber development	86	156
GO:0060326	GO:0060326	biological_process	5	cell chemotaxis	86	123
GO:0060395	GO:0060395	biological_process	4	SMAD protein signal transduction	86	170
GO:0030317	GO:0030317	biological_process	6	flagellated sperm motility	86	174
GO:0006890	GO:0006890	biological_process	7	retrograde vesicle-mediated transport, Golgi to endoplasmic reticulum	85	193
GO:0010033	GO:0010033	biological_process	4	response to organic substance	85	164
GO:0032436	GO:0032436	biological_process	11	positive regulation of proteasomal ubiquitin-dependent protein catabolic process	85	177
GO:0070301	GO:0070301	biological_process	7	cellular response to hydrogen peroxide	85	213
GO:0030501	GO:0030501	biological_process	7	positive regulation of bone mineralization	85	142
GO:0060079	GO:0060079	biological_process	6	excitatory postsynaptic potential	85	159
GO:0007200	GO:0007200	biological_process	5	phospholipase C-activating G protein-coupled receptor signaling pathway	85	117
GO:0043488	GO:0043488	biological_process	9	regulation of mRNA stability	85	161
GO:0045860	GO:0045860	biological_process	10	positive regulation of protein kinase activity	85	237
GO:0051865	GO:0051865	biological_process	11	protein autoubiquitination	85	187
GO:0031032	GO:0031032	biological_process	7	actomyosin structure organization	84	233
GO:0030183	GO:0030183	biological_process	7	B cell differentiation	84	169
GO:0071300	GO:0071300	biological_process	6	cellular response to retinoic acid	84	163
GO:0043966	GO:0043966	biological_process	10	histone H3 acetylation	84	147
GO:0006513	GO:0006513	biological_process	11	protein monoubiquitination	84	170
GO:0001890	GO:0001890	biological_process	5	placenta development	83	177
GO:0007628	GO:0007628	biological_process	5	adult walking behavior	83	135
GO:0008217	GO:0008217	biological_process	4	regulation of blood pressure	83	168
GO:0050776	GO:0050776	biological_process	5	regulation of immune response	83	175
GO:0048741	GO:0048741	biological_process	8	skeletal muscle fiber development	83	116
GO:0009968	GO:0009968	biological_process	7	negative regulation of signal transduction	83	171
GO:0043406	GO:0043406	biological_process	11	positive regulation of MAP kinase activity	83	158
GO:0030049	GO:0030049	biological_process	7	muscle filament sliding	82	118
GO:0045785	GO:0045785	biological_process	5	positive regulation of cell adhesion	82	162
GO:0009267	GO:0009267	biological_process	7	cellular response to starvation	82	201
GO:0035690	GO:0035690	biological_process	5	cellular response to drug	81	146
GO:0007059	GO:0007059	biological_process	3	chromosome segregation	81	236
GO:0030240	GO:0030240	biological_process	6	skeletal muscle thin filament assembly	81	93
GO:0048856	GO:0048856	biological_process	3	anatomical structure development	81	153
GO:0009888	GO:0009888	biological_process	4	tissue development	81	172
GO:0071560	GO:0071560	biological_process	7	cellular response to transforming growth factor beta stimulus	81	128
GO:0031016	GO:0031016	biological_process	5	pancreas development	81	176
GO:0051928	GO:0051928	biological_process	8	positive regulation of calcium ion transport	81	177
GO:0007043	GO:0007043	biological_process	6	cell-cell junction assembly	81	162
GO:0007154	GO:0007154	biological_process	3	cell communication	80	116
GO:0043434	GO:0043434	biological_process	5	response to peptide hormone	80	150
GO:0048661	GO:0048661	biological_process	7	positive regulation of smooth muscle cell proliferation	80	163
GO:0014823	GO:0014823	biological_process	3	response to activity	80	130
GO:0002931	GO:0002931	biological_process	4	response to ischemia	80	179
GO:0010842	GO:0010842	biological_process	4	retina layer formation	80	161
GO:0030534	GO:0030534	biological_process	3	adult behavior	80	177
GO:0030241	GO:0030241	biological_process	7	skeletal muscle myosin thick filament assembly	80	95
GO:0010923	GO:0010923	biological_process	10	negative regulation of phosphatase activity	80	241
GO:0010811	GO:0010811	biological_process	6	positive regulation of cell-substrate adhesion	80	160
GO:0007565	GO:0007565	biological_process	4	female pregnancy	79	170
GO:0048675	GO:0048675	biological_process	6	axon extension	79	197
GO:0009408	GO:0009408	biological_process	4	response to heat	79	143
GO:0045216	GO:0045216	biological_process	5	cell-cell junction organization	79	147
GO:0031146	GO:0031146	biological_process	11	SCF-dependent proteasomal ubiquitin-dependent protein catabolic process	79	158
GO:0006396	GO:0006396	biological_process	8	RNA processing	79	177
GO:0006986	GO:0006986	biological_process	5	response to unfolded protein	79	151
GO:0040008	GO:0040008	biological_process	4	regulation of growth	79	159
GO:0030032	GO:0030032	biological_process	7	lamellipodium assembly	78	193
GO:1990090	GO:1990090	biological_process	7	cellular response to nerve growth factor stimulus	78	170
GO:0033209	GO:0033209	biological_process	6	tumor necrosis factor-mediated signaling pathway	78	194
GO:0043433	GO:0043433	biological_process	5	negative regulation of DNA-binding transcription factor activity	78	140
GO:0035774	GO:0035774	biological_process	11	positive regulation of insulin secretion involved in cellular response to glucose stimulus	78	124
GO:0006469	GO:0006469	biological_process	10	negative regulation of protein kinase activity	78	175
GO:0051899	GO:0051899	biological_process	5	membrane depolarization	77	144
GO:0006911	GO:0006911	biological_process	7	phagocytosis, engulfment	77	156
GO:0070936	GO:0070936	biological_process	12	protein K48-linked ubiquitination	77	153
GO:0060976	GO:0060976	biological_process	5	coronary vasculature development	77	148
GO:0016339	GO:0016339	biological_process	6	calcium-dependent cell-cell adhesion via plasma membrane cell adhesion molecules	77	140
GO:0070830	GO:0070830	biological_process	8	bicellular tight junction assembly	77	225
GO:0071364	GO:0071364	biological_process	5	cellular response to epidermal growth factor stimulus	77	161
GO:0048568	GO:0048568	biological_process	5	embryonic organ development	77	157
GO:0008544	GO:0008544	biological_process	5	epidermis development	77	157
GO:0007214	GO:0007214	biological_process	5	gamma-aminobutyric acid signaling pathway	77	118
GO:0030901	GO:0030901	biological_process	4	midbrain development	76	149
GO:0007040	GO:0007040	biological_process	7	lysosome organization	76	253
GO:0010508	GO:0010508	biological_process	8	positive regulation of autophagy	76	154
GO:0060325	GO:0060325	biological_process	4	face morphogenesis	76	186
GO:0045332	GO:0045332	biological_process	8	phospholipid translocation	76	193
GO:0046854	GO:0046854	biological_process	9	phosphatidylinositol phosphorylation	76	139
GO:0045859	GO:0045859	biological_process	9	regulation of protein kinase activity	76	99
GO:0051966	GO:0051966	biological_process	8	regulation of synaptic transmission, glutamatergic	75	121
GO:0032870	GO:0032870	biological_process	5	cellular response to hormone stimulus	75	149
GO:0034605	GO:0034605	biological_process	5	cellular response to heat	75	132
GO:0003300	GO:0003300	biological_process	7	cardiac muscle hypertrophy	75	95
GO:0010737	GO:0010737	biological_process	5	protein kinase A signaling	75	90
GO:0050790	GO:0050790	biological_process	4	regulation of catalytic activity	75	114
GO:0000045	GO:0000045	biological_process	6	autophagosome assembly	75	146
GO:0071345	GO:0071345	biological_process	6	cellular response to cytokine stimulus	75	134
GO:0030178	GO:0030178	biological_process	8	negative regulation of Wnt signaling pathway	75	138
GO:0034332	GO:0034332	biological_process	5	adherens junction organization	75	168
GO:1900026	GO:1900026	biological_process	9	positive regulation of substrate adhesion-dependent cell spreading	75	185
GO:0009615	GO:0009615	biological_process	6	response to virus	74	125
GO:0051402	GO:0051402	biological_process	6	neuron apoptotic process	74	129
GO:0007173	GO:0007173	biological_process	8	epidermal growth factor receptor signaling pathway	74	182
GO:0051491	GO:0051491	biological_process	10	positive regulation of filopodium assembly	74	180
GO:0035987	GO:0035987	biological_process	5	endodermal cell differentiation	74	135
GO:0030514	GO:0030514	biological_process	10	negative regulation of BMP signaling pathway	74	130
GO:0006302	GO:0006302	biological_process	8	double-strand break repair	73	214
GO:0030155	GO:0030155	biological_process	4	regulation of cell adhesion	73	211
GO:0019827	GO:0019827	biological_process	3	stem cell population maintenance	73	132
GO:0043967	GO:0043967	biological_process	10	histone H4 acetylation	73	133
GO:0060402	GO:0060402	biological_process	13	calcium ion transport into cytosol	73	98
GO:0048146	GO:0048146	biological_process	7	positive regulation of fibroblast proliferation	73	155
GO:0045746	GO:0045746	biological_process	8	negative regulation of Notch signaling pathway	73	136
GO:0042733	GO:0042733	biological_process	5	embryonic digit morphogenesis	73	146
GO:0048010	GO:0048010	biological_process	7	vascular endothelial growth factor receptor signaling pathway	73	150
GO:0030902	GO:0030902	biological_process	4	hindbrain development	73	128
GO:0001932	GO:0001932	biological_process	8	regulation of protein phosphorylation	73	146
GO:2000463	GO:2000463	biological_process	8	positive regulation of excitatory postsynaptic potential	72	165
GO:0003151	GO:0003151	biological_process	4	outflow tract morphogenesis	72	114
GO:0016079	GO:0016079	biological_process	9	synaptic vesicle exocytosis	72	122
GO:0043280	GO:0043280	biological_process	9	positive regulation of cysteine-type endopeptidase activity involved in apoptotic process	72	147
GO:0030216	GO:0030216	biological_process	7	keratinocyte differentiation	72	134
GO:0045184	GO:0045184	biological_process	5	establishment of protein localization	72	207
GO:0048709	GO:0048709	biological_process	6	oligodendrocyte differentiation	72	131
GO:0030866	GO:0030866	biological_process	7	cortical actin cytoskeleton organization	72	177
GO:0032091	GO:0032091	biological_process	6	negative regulation of protein binding	72	146
GO:0006605	GO:0006605	biological_process	10	protein targeting	71	148
GO:0006406	GO:0006406	biological_process	10	mRNA export from nucleus	71	167
GO:1901223	GO:1901223	biological_process	9	negative regulation of NIK/NF-kappaB signaling	71	173
GO:0042475	GO:0042475	biological_process	6	odontogenesis of dentin-containing tooth	71	159
GO:0021915	GO:0021915	biological_process	5	neural tube development	71	178
GO:0035025	GO:0035025	biological_process	11	positive regulation of Rho protein signal transduction	71	100
GO:0034644	GO:0034644	biological_process	7	cellular response to UV	71	173
GO:0042542	GO:0042542	biological_process	6	response to hydrogen peroxide	70	120
GO:0070507	GO:0070507	biological_process	6	regulation of microtubule cytoskeleton organization	70	181
GO:0043113	GO:0043113	biological_process	5	receptor clustering	70	213
GO:0048704	GO:0048704	biological_process	6	embryonic skeletal system morphogenesis	70	114
GO:0086010	GO:0086010	biological_process	6	membrane depolarization during action potential	70	99
GO:0071526	GO:0071526	biological_process	5	semaphorin-plexin signaling pathway	70	161
GO:0016925	GO:0016925	biological_process	10	protein sumoylation	70	152
GO:0007274	GO:0007274	biological_process	9	neuromuscular synaptic transmission	70	127
GO:0002223	GO:0002223	biological_process	7	stimulatory C-type lectin receptor signaling pathway	70	121
GO:1903779	GO:1903779	biological_process	8	regulation of cardiac conduction	70	169
GO:0031648	GO:0031648	biological_process	5	protein destabilization	69	128
GO:0021591	GO:0021591	biological_process	5	ventricular system development	69	134
GO:0006096	GO:0006096	biological_process	12	glycolytic process	69	115
GO:0038095	GO:0038095	biological_process	7	Fc-epsilon receptor signaling pathway	69	155
GO:0030593	GO:0030593	biological_process	6	neutrophil chemotaxis	69	131
GO:0051898	GO:0051898	biological_process	9	negative regulation of protein kinase B signaling	69	155
GO:0031122	GO:0031122	biological_process	7	cytoplasmic microtubule organization	69	190
GO:0001558	GO:0001558	biological_process	5	regulation of cell growth	69	170
GO:0006879	GO:0006879	biological_process	11	cellular iron ion homeostasis	69	118
GO:0060999	GO:0060999	biological_process	12	positive regulation of dendritic spine development	69	181
GO:1901215	GO:1901215	biological_process	7	negative regulation of neuron death	69	150
GO:0034097	GO:0034097	biological_process	5	response to cytokine	69	129
GO:0045600	GO:0045600	biological_process	7	positive regulation of fat cell differentiation	69	109
GO:0043484	GO:0043484	biological_process	7	regulation of RNA splicing	68	200
GO:0046034	GO:0046034	biological_process	10	ATP metabolic process	68	117
GO:0006612	GO:0006612	biological_process	11	protein targeting to membrane	68	159
GO:0002088	GO:0002088	biological_process	4	lens development in camera-type eye	68	113
GO:0030073	GO:0030073	biological_process	10	insulin secretion	68	177
GO:0009416	GO:0009416	biological_process	5	response to light stimulus	68	131
GO:0045668	GO:0045668	biological_process	7	negative regulation of osteoblast differentiation	68	106
GO:0042102	GO:0042102	biological_process	10	positive regulation of T cell proliferation	68	124
GO:0071688	GO:0071688	biological_process	6	striated muscle myosin thick filament assembly	68	79
GO:0003341	GO:0003341	biological_process	5	cilium movement	67	154
GO:0050718	GO:0050718	biological_process	9	positive regulation of interleukin-1 beta secretion	67	110
GO:0031116	GO:0031116	biological_process	9	positive regulation of microtubule polymerization	67	151
GO:0007254	GO:0007254	biological_process	12	JNK cascade	67	131
GO:0019933	GO:0019933	biological_process	7	cAMP-mediated signaling	67	196
GO:0042157	GO:0042157	biological_process	6	lipoprotein metabolic process	67	107
GO:0007389	GO:0007389	biological_process	3	pattern specification process	67	170
GO:0008016	GO:0008016	biological_process	7	regulation of heart contraction	66	137
GO:0007338	GO:0007338	biological_process	4	single fertilization	66	123
GO:0006493	GO:0006493	biological_process	9	protein O-linked glycosylation	66	157
GO:0042220	GO:0042220	biological_process	5	response to cocaine	66	146
GO:0007608	GO:0007608	biological_process	7	sensory perception of smell	66	156
GO:0051603	GO:0051603	biological_process	7	proteolysis involved in cellular protein catabolic process	66	157
GO:0030218	GO:0030218	biological_process	6	erythrocyte differentiation	66	132
GO:0035904	GO:0035904	biological_process	6	aorta development	66	157
GO:0001708	GO:0001708	biological_process	4	cell fate specification	66	120
GO:0006661	GO:0006661	biological_process	9	phosphatidylinositol biosynthetic process	66	177
GO:0030705	GO:0030705	biological_process	6	cytoskeleton-dependent intracellular transport	65	127
GO:0009755	GO:0009755	biological_process	4	hormone-mediated signaling pathway	65	116
GO:0017157	GO:0017157	biological_process	6	regulation of exocytosis	65	157
GO:0075713	GO:0075713	biological_process	7	establishment of integrated proviral latency	65	111
GO:0031100	GO:0031100	biological_process	5	animal organ regeneration	65	127
GO:0043536	GO:0043536	biological_process	10	positive regulation of blood vessel endothelial cell migration	65	100
GO:0016338	GO:0016338	biological_process	6	calcium-independent cell-cell adhesion via plasma membrane cell-adhesion molecules	65	105
GO:0007422	GO:0007422	biological_process	5	peripheral nervous system development	65	151
GO:0009725	GO:0009725	biological_process	4	response to hormone	65	104
GO:0061001	GO:0061001	biological_process	9	regulation of dendritic spine morphogenesis	65	180
GO:0001578	GO:0001578	biological_process	7	microtubule bundle formation	65	198
GO:0043154	GO:0043154	biological_process	9	negative regulation of cysteine-type endopeptidase activity involved in apoptotic process	65	93
GO:0035094	GO:0035094	biological_process	5	response to nicotine	64	119
GO:0045595	GO:0045595	biological_process	5	regulation of cell differentiation	64	101
GO:0019886	GO:0019886	biological_process	6	antigen processing and presentation of exogenous peptide antigen via MHC class II	64	162
GO:0120163	GO:0120163	biological_process	6	negative regulation of cold-induced thermogenesis	64	121
GO:0048705	GO:0048705	biological_process	5	skeletal system morphogenesis	64	153
GO:0007026	GO:0007026	biological_process	9	negative regulation of microtubule depolymerization	64	154
GO:0032720	GO:0032720	biological_process	8	negative regulation of tumor necrosis factor production	64	126
GO:0016236	GO:0016236	biological_process	6	macroautophagy	64	155
GO:0090303	GO:0090303	biological_process	8	positive regulation of wound healing	64	96
GO:0006952	GO:0006952	biological_process	4	defense response	64	135
GO:0043491	GO:0043491	biological_process	5	protein kinase B signaling	64	124
GO:0001658	GO:0001658	biological_process	6	branching involved in ureteric bud morphogenesis	64	151
GO:0010718	GO:0010718	biological_process	7	positive regulation of epithelial to mesenchymal transition	64	112
GO:0006487	GO:0006487	biological_process	9	protein N-linked glycosylation	64	109
GO:0050767	GO:0050767	biological_process	7	regulation of neurogenesis	64	114
GO:0007595	GO:0007595	biological_process	7	lactation	63	136
GO:0030177	GO:0030177	biological_process	8	positive regulation of Wnt signaling pathway	63	135
GO:0060348	GO:0060348	biological_process	5	bone development	63	131
GO:0006644	GO:0006644	biological_process	6	phospholipid metabolic process	63	137
GO:0016082	GO:0016082	biological_process	7	synaptic vesicle priming	63	163
GO:0050919	GO:0050919	biological_process	5	negative chemotaxis	63	122
GO:0048701	GO:0048701	biological_process	7	embryonic cranial skeleton morphogenesis	63	103
GO:0048514	GO:0048514	biological_process	5	blood vessel morphogenesis	63	110
GO:0001707	GO:0001707	biological_process	5	mesoderm formation	63	121
GO:0000186	GO:0000186	biological_process	12	activation of MAPKK activity	63	141
GO:0008277	GO:0008277	biological_process	7	regulation of G protein-coupled receptor signaling pathway	63	150
GO:0038083	GO:0038083	biological_process	10	peptidyl-tyrosine autophosphorylation	63	128
GO:0032526	GO:0032526	biological_process	5	response to retinoic acid	63	102
GO:0051482	GO:0051482	biological_process	13	positive regulation of cytosolic calcium ion concentration involved in phospholipase C-activating G protein-coupled signaling pathway	63	79
GO:0045599	GO:0045599	biological_process	7	negative regulation of fat cell differentiation	63	120
GO:0009566	GO:0009566	biological_process	3	fertilization	63	110
GO:0014883	GO:0014883	biological_process	7	transition between fast and slow fiber	63	125
GO:0044826	GO:0044826	biological_process	6	viral genome integration into host DNA	62	103
GO:0050770	GO:0050770	biological_process	8	regulation of axonogenesis	62	134
GO:0048538	GO:0048538	biological_process	6	thymus development	62	126
GO:0007512	GO:0007512	biological_process	6	adult heart development	62	91
GO:0050830	GO:0050830	biological_process	8	defense response to Gram-positive bacterium	62	162
GO:0007616	GO:0007616	biological_process	5	long-term memory	62	124
GO:0030010	GO:0030010	biological_process	4	establishment of cell polarity	62	185
GO:0015701	GO:0015701	biological_process	8	bicarbonate transport	62	85
GO:0032024	GO:0032024	biological_process	10	positive regulation of insulin secretion	62	131
GO:0070534	GO:0070534	biological_process	12	protein K63-linked ubiquitination	62	114
GO:0048814	GO:0048814	biological_process	8	regulation of dendrite morphogenesis	62	127
GO:0043001	GO:0043001	biological_process	9	Golgi to plasma membrane protein transport	62	170
GO:0030041	GO:0030041	biological_process	7	actin filament polymerization	62	118
GO:0030282	GO:0030282	biological_process	6	bone mineralization	62	158
GO:0060088	GO:0060088	biological_process	8	auditory receptor cell stereocilium organization	62	129
GO:0097711	GO:0097711	biological_process	5	ciliary basal body-plasma membrane docking	62	202
GO:0051259	GO:0051259	biological_process	6	protein complex oligomerization	61	173
GO:0006464	GO:0006464	biological_process	7	cellular protein modification process	61	119
GO:0031397	GO:0031397	biological_process	10	negative regulation of protein ubiquitination	61	101
GO:0017156	GO:0017156	biological_process	8	calcium-ion regulated exocytosis	61	157
GO:0045907	GO:0045907	biological_process	9	positive regulation of vasoconstriction	61	95
GO:0001662	GO:0001662	biological_process	6	behavioral fear response	61	108
GO:0030511	GO:0030511	biological_process	9	positive regulation of transforming growth factor beta receptor signaling pathway	61	103
GO:0010942	GO:0010942	biological_process	6	positive regulation of cell death	61	111
GO:0010389	GO:0010389	biological_process	8	regulation of G2/M transition of mitotic cell cycle	61	152
GO:0071318	GO:0071318	biological_process	8	cellular response to ATP	61	102
GO:0021510	GO:0021510	biological_process	5	spinal cord development	61	200
GO:0014067	GO:0014067	biological_process	9	negative regulation of phosphatidylinositol 3-kinase signaling	61	134
GO:0032570	GO:0032570	biological_process	5	response to progesterone	61	102
GO:0048008	GO:0048008	biological_process	7	platelet-derived growth factor receptor signaling pathway	61	135
GO:0007281	GO:0007281	biological_process	4	germ cell development	61	101
GO:0007520	GO:0007520	biological_process	5	myoblast fusion	60	129
GO:0007052	GO:0007052	biological_process	8	mitotic spindle organization	60	163
GO:0042594	GO:0042594	biological_process	4	response to starvation	60	105
GO:0043044	GO:0043044	biological_process	6	ATP-dependent chromatin remodeling	60	163
GO:0033993	GO:0033993	biological_process	5	response to lipid	60	93
GO:0048873	GO:0048873	biological_process	7	homeostasis of number of cells within a tissue	60	126
GO:0002376	GO:0002376	biological_process	2	immune system process	60	131
GO:0010634	GO:0010634	biological_process	8	positive regulation of epithelial cell migration	60	121
GO:0007216	GO:0007216	biological_process	5	G protein-coupled glutamate receptor signaling pathway	60	86
GO:0030890	GO:0030890	biological_process	10	positive regulation of B cell proliferation	60	131
GO:0043542	GO:0043542	biological_process	8	endothelial cell migration	59	107
GO:0051781	GO:0051781	biological_process	6	positive regulation of cell division	59	110
GO:0031290	GO:0031290	biological_process	6	retinal ganglion cell axon guidance	59	150
GO:0099560	GO:0099560	biological_process	6	synaptic membrane adhesion	59	145
GO:0030100	GO:0030100	biological_process	6	regulation of endocytosis	59	133
GO:0009306	GO:0009306	biological_process	9	protein secretion	59	109
GO:0035335	GO:0035335	biological_process	9	peptidyl-tyrosine dephosphorylation	59	135
GO:0043200	GO:0043200	biological_process	5	response to amino acid	59	108
GO:0032456	GO:0032456	biological_process	7	endocytic recycling	59	146
GO:0060412	GO:0060412	biological_process	5	ventricular septum morphogenesis	59	114
GO:0009880	GO:0009880	biological_process	4	embryonic pattern specification	59	115
GO:0051384	GO:0051384	biological_process	7	response to glucocorticoid	59	112
GO:0001657	GO:0001657	biological_process	6	ureteric bud development	59	114
GO:0045787	GO:0045787	biological_process	6	positive regulation of cell cycle	58	92
GO:0046326	GO:0046326	biological_process	9	positive regulation of glucose import	58	124
GO:0007257	GO:0007257	biological_process	13	activation of JUN kinase activity	58	134
GO:0035995	GO:0035995	biological_process	6	detection of muscle stretch	58	65
GO:2000310	GO:2000310	biological_process	9	regulation of NMDA receptor activity	58	113
GO:0097190	GO:0097190	biological_process	4	apoptotic signaling pathway	58	144
GO:0060997	GO:0060997	biological_process	7	dendritic spine morphogenesis	58	109
GO:0030326	GO:0030326	biological_process	6	embryonic limb morphogenesis	58	109
GO:0090102	GO:0090102	biological_process	4	cochlea development	58	119
GO:0048769	GO:0048769	biological_process	8	sarcomerogenesis	58	64
GO:0006334	GO:0006334	biological_process	6	nucleosome assembly	58	129
GO:1901998	GO:1901998	biological_process	5	toxin transport	58	124
GO:0042462	GO:0042462	biological_process	7	eye photoreceptor cell development	58	88
GO:0008333	GO:0008333	biological_process	7	endosome to lysosome transport	58	138
GO:1900087	GO:1900087	biological_process	9	positive regulation of G1/S transition of mitotic cell cycle	58	129
GO:0031667	GO:0031667	biological_process	5	response to nutrient levels	58	114
GO:0046627	GO:0046627	biological_process	8	negative regulation of insulin receptor signaling pathway	58	118
GO:0055088	GO:0055088	biological_process	6	lipid homeostasis	58	102
GO:0048589	GO:0048589	biological_process	3	developmental growth	57	117
GO:0002062	GO:0002062	biological_process	5	chondrocyte differentiation	57	117
GO:0035019	GO:0035019	biological_process	4	somatic stem cell population maintenance	57	112
GO:0030968	GO:0030968	biological_process	4	endoplasmic reticulum unfolded protein response	57	140
GO:0050853	GO:0050853	biological_process	7	B cell receptor signaling pathway	57	111
GO:0098974	GO:0098974	biological_process	7	postsynaptic actin cytoskeleton organization	57	136
GO:0030513	GO:0030513	biological_process	10	positive regulation of BMP signaling pathway	57	117
GO:0086002	GO:0086002	biological_process	7	cardiac muscle cell action potential involved in contraction	57	109
GO:0097009	GO:0097009	biological_process	4	energy homeostasis	57	125
GO:0042531	GO:0042531	biological_process	11	positive regulation of tyrosine phosphorylation of STAT protein	57	115
GO:0007095	GO:0007095	biological_process	8	mitotic G2 DNA damage checkpoint	57	123
GO:0051497	GO:0051497	biological_process	7	negative regulation of stress fiber assembly	57	143
GO:0016266	GO:0016266	biological_process	10	O-glycan processing	57	99
GO:0045747	GO:0045747	biological_process	8	positive regulation of Notch signaling pathway	57	139
GO:0001837	GO:0001837	biological_process	6	epithelial to mesenchymal transition	56	123
GO:0060071	GO:0060071	biological_process	8	Wnt signaling pathway, planar cell polarity pathway	56	113
GO:0090307	GO:0090307	biological_process	9	mitotic spindle assembly	56	139
GO:0010862	GO:0010862	biological_process	10	positive regulation of pathway-restricted SMAD protein phosphorylation	56	75
GO:0048147	GO:0048147	biological_process	7	negative regulation of fibroblast proliferation	56	127
GO:0042771	GO:0042771	biological_process	7	intrinsic apoptotic signaling pathway in response to DNA damage by p53 class mediator	56	97
GO:0005977	GO:0005977	biological_process	8	glycogen metabolic process	56	158
GO:0035162	GO:0035162	biological_process	7	embryonic hemopoiesis	56	90
GO:0060173	GO:0060173	biological_process	5	limb development	56	113
GO:0071392	GO:0071392	biological_process	6	cellular response to estradiol stimulus	56	123
GO:0045921	GO:0045921	biological_process	7	positive regulation of exocytosis	56	110
GO:0055074	GO:0055074	biological_process	9	calcium ion homeostasis	56	128
GO:0055010	GO:0055010	biological_process	7	ventricular cardiac muscle tissue morphogenesis	55	82
GO:1902600	GO:1902600	biological_process	8	proton transmembrane transport	55	96
GO:0045104	GO:0045104	biological_process	6	intermediate filament cytoskeleton organization	55	146
GO:0050890	GO:0050890	biological_process	5	cognition	55	91
GO:0048469	GO:0048469	biological_process	4	cell maturation	55	95
GO:0030148	GO:0030148	biological_process	8	sphingolipid biosynthetic process	55	138
GO:0019226	GO:0019226	biological_process	4	transmission of nerve impulse	55	119
GO:0007098	GO:0007098	biological_process	4	centrosome cycle	55	168
GO:0045664	GO:0045664	biological_process	8	regulation of neuron differentiation	55	101
GO:0043407	GO:0043407	biological_process	11	negative regulation of MAP kinase activity	54	111
GO:0051591	GO:0051591	biological_process	7	response to cAMP	54	98
GO:0097191	GO:0097191	biological_process	5	extrinsic apoptotic signaling pathway	54	101
GO:0001502	GO:0001502	biological_process	3	cartilage condensation	54	141
GO:0032755	GO:0032755	biological_process	7	positive regulation of interleukin-6 production	54	109
GO:0061025	GO:0061025	biological_process	5	membrane fusion	54	123
GO:0051493	GO:0051493	biological_process	7	regulation of cytoskeleton organization	54	109
GO:0043388	GO:0043388	biological_process	6	positive regulation of DNA binding	54	100
GO:0048870	GO:0048870	biological_process	4	cell motility	54	122
GO:1904646	GO:1904646	biological_process	8	cellular response to amyloid-beta	54	98
GO:0032465	GO:0032465	biological_process	7	regulation of cytokinesis	54	131
GO:0051968	GO:0051968	biological_process	8	positive regulation of synaptic transmission, glutamatergic	54	108
GO:0045930	GO:0045930	biological_process	7	negative regulation of mitotic cell cycle	54	132
GO:0006635	GO:0006635	biological_process	10	fatty acid beta-oxidation	54	159
GO:0007032	GO:0007032	biological_process	6	endosome organization	54	151
GO:0055072	GO:0055072	biological_process	10	iron ion homeostasis	53	120
GO:0048169	GO:0048169	biological_process	10	regulation of long-term neuronal synaptic plasticity	53	89
GO:0032715	GO:0032715	biological_process	7	negative regulation of interleukin-6 production	53	117
GO:0032418	GO:0032418	biological_process	5	lysosome localization	53	99
GO:1902187	GO:1902187	biological_process	6	negative regulation of viral release from host cell	53	88
GO:0006633	GO:0006633	biological_process	9	fatty acid biosynthetic process	53	140
GO:0098719	GO:0098719	biological_process	10	sodium ion import across plasma membrane	53	101
GO:0035914	GO:0035914	biological_process	5	skeletal muscle cell differentiation	53	96
GO:0030855	GO:0030855	biological_process	5	epithelial cell differentiation	53	129
GO:1901216	GO:1901216	biological_process	7	positive regulation of neuron death	53	130
GO:0001541	GO:0001541	biological_process	5	ovarian follicle development	53	105
GO:0050766	GO:0050766	biological_process	8	positive regulation of phagocytosis	53	96
GO:0046513	GO:0046513	biological_process	9	ceramide biosynthetic process	53	139
GO:0010507	GO:0010507	biological_process	8	negative regulation of autophagy	53	109
GO:0007369	GO:0007369	biological_process	5	gastrulation	53	98
GO:0061178	GO:0061178	biological_process	5	regulation of insulin secretion involved in cellular response to glucose stimulus	53	96
GO:0048596	GO:0048596	biological_process	7	embryonic camera-type eye morphogenesis	53	89
GO:0043408	GO:0043408	biological_process	9	regulation of MAPK cascade	52	81
GO:0048172	GO:0048172	biological_process	10	regulation of short-term neuronal synaptic plasticity	52	96
GO:0071313	GO:0071313	biological_process	6	cellular response to caffeine	52	81
GO:0043507	GO:0043507	biological_process	12	positive regulation of JUN kinase activity	52	130
GO:1900034	GO:1900034	biological_process	6	regulation of cellular response to heat	52	117
GO:0033137	GO:0033137	biological_process	10	negative regulation of peptidyl-serine phosphorylation	52	104
GO:0045429	GO:0045429	biological_process	8	positive regulation of nitric oxide biosynthetic process	52	89
GO:2000311	GO:2000311	biological_process	9	regulation of AMPA receptor activity	52	110
GO:1904322	GO:1904322	biological_process	6	cellular response to forskolin	52	96
GO:0007190	GO:0007190	biological_process	5	activation of adenylate cyclase activity	52	111
GO:0014065	GO:0014065	biological_process	7	phosphatidylinositol 3-kinase signaling	52	101
GO:0060349	GO:0060349	biological_process	5	bone morphogenesis	52	79
GO:0090314	GO:0090314	biological_process	10	positive regulation of protein targeting to membrane	52	130
GO:0048706	GO:0048706	biological_process	6	embryonic skeletal system development	52	110
GO:0072593	GO:0072593	biological_process	4	reactive oxygen species metabolic process	52	124
GO:0006509	GO:0006509	biological_process	8	membrane protein ectodomain proteolysis	52	119
GO:1902895	GO:1902895	biological_process	10	positive regulation of pri-miRNA transcription by RNA polymerase II	52	101
GO:0045663	GO:0045663	biological_process	7	positive regulation of myoblast differentiation	51	98
GO:0006939	GO:0006939	biological_process	6	smooth muscle contraction	51	78
GO:2001235	GO:2001235	biological_process	8	positive regulation of apoptotic signaling pathway	51	107
GO:0010212	GO:0010212	biological_process	5	response to ionizing radiation	51	115
GO:0006413	GO:0006413	biological_process	4	translational initiation	51	90
GO:0042254	GO:0042254	biological_process	5	ribosome biogenesis	51	94
GO:0043473	GO:0043473	biological_process	2	pigmentation	51	134
GO:0031333	GO:0031333	biological_process	6	negative regulation of protein-containing complex assembly	51	106
GO:0051453	GO:0051453	biological_process	11	regulation of intracellular pH	51	104
GO:0006805	GO:0006805	biological_process	4	xenobiotic metabolic process	51	84
GO:0045786	GO:0045786	biological_process	6	negative regulation of cell cycle	51	109
GO:0032729	GO:0032729	biological_process	7	positive regulation of interferon-gamma production	51	84
GO:0048703	GO:0048703	biological_process	5	embryonic viscerocranium morphogenesis	51	88
GO:0050908	GO:0050908	biological_process	8	detection of light stimulus involved in visual perception	51	95
GO:0007492	GO:0007492	biological_process	5	endoderm development	51	94
GO:0035024	GO:0035024	biological_process	11	negative regulation of Rho protein signal transduction	51	106
GO:0045807	GO:0045807	biological_process	7	positive regulation of endocytosis	51	96
GO:1903861	GO:1903861	biological_process	11	positive regulation of dendrite extension	51	148
GO:0031047	GO:0031047	biological_process	4	gene silencing by RNA	51	92
GO:0030239	GO:0030239	biological_process	6	myofibril assembly	51	83
GO:0001975	GO:0001975	biological_process	5	response to amphetamine	50	80
GO:0051893	GO:0051893	biological_process	7	regulation of focal adhesion assembly	50	147
GO:0008219	GO:0008219	biological_process	3	cell death	50	115
GO:0046328	GO:0046328	biological_process	11	regulation of JNK cascade	50	94
GO:0001702	GO:0001702	biological_process	6	gastrulation with mouth forming second	50	90
GO:0006820	GO:0006820	biological_process	6	anion transport	50	81
GO:0018298	GO:0018298	biological_process	8	protein-chromophore linkage	50	80
GO:1905515	GO:1905515	biological_process	7	non-motile cilium assembly	50	178
GO:0008306	GO:0008306	biological_process	5	associative learning	50	90
GO:0030301	GO:0030301	biological_process	8	cholesterol transport	50	91
GO:0010975	GO:0010975	biological_process	9	regulation of neuron projection development	50	116
GO:0007097	GO:0007097	biological_process	6	nuclear migration	50	106
GO:0010043	GO:0010043	biological_process	6	response to zinc ion	50	104
GO:0032793	GO:0032793	biological_process	6	positive regulation of CREB transcription factor activity	50	104
GO:0008654	GO:0008654	biological_process	7	phospholipid biosynthetic process	50	133
GO:0006368	GO:0006368	biological_process	8	transcription elongation from RNA polymerase II promoter	50	132
GO:0032760	GO:0032760	biological_process	8	positive regulation of tumor necrosis factor production	50	104
GO:0010881	GO:0010881	biological_process	8	regulation of cardiac muscle contraction by regulation of the release of sequestered calcium ion	50	119
GO:0001523	GO:0001523	biological_process	9	retinoid metabolic process	50	88
GO:0060384	GO:0060384	biological_process	3	innervation	50	99
GO:0070059	GO:0070059	biological_process	6	intrinsic apoptotic signaling pathway in response to endoplasmic reticulum stress	49	104
GO:0035994	GO:0035994	biological_process	5	response to muscle stretch	49	96
GO:0045652	GO:0045652	biological_process	7	regulation of megakaryocyte differentiation	49	103
GO:0009409	GO:0009409	biological_process	4	response to cold	49	103
GO:0046676	GO:0046676	biological_process	10	negative regulation of insulin secretion	49	100
GO:0034198	GO:0034198	biological_process	8	cellular response to amino acid starvation	49	139
GO:0007413	GO:0007413	biological_process	5	axonal fasciculation	49	97
GO:0048565	GO:0048565	biological_process	5	digestive tract development	49	133
GO:0040018	GO:0040018	biological_process	7	positive regulation of multicellular organism growth	49	97
GO:0098911	GO:0098911	biological_process	11	regulation of ventricular cardiac muscle cell action potential	49	87
GO:0070498	GO:0070498	biological_process	6	interleukin-1-mediated signaling pathway	49	98
GO:0030574	GO:0030574	biological_process	4	collagen catabolic process	49	111
GO:0048844	GO:0048844	biological_process	6	artery morphogenesis	49	84
GO:0060216	GO:0060216	biological_process	7	definitive hemopoiesis	49	85
GO:0042311	GO:0042311	biological_process	9	vasodilation	49	63
GO:0044331	GO:0044331	biological_process	5	cell-cell adhesion mediated by cadherin	49	121
GO:0033344	GO:0033344	biological_process	9	cholesterol efflux	49	100
GO:0051225	GO:0051225	biological_process	8	spindle assembly	49	147
GO:0001964	GO:0001964	biological_process	4	startle response	49	82
GO:0007158	GO:0007158	biological_process	5	neuron cell-cell adhesion	49	108
GO:0006099	GO:0006099	biological_process	7	tricarboxylic acid cycle	49	92
GO:0042476	GO:0042476	biological_process	5	odontogenesis	49	71
GO:0050769	GO:0050769	biological_process	8	positive regulation of neurogenesis	48	102
GO:0016573	GO:0016573	biological_process	9	histone acetylation	48	99
GO:0000266	GO:0000266	biological_process	6	mitochondrial fission	48	113
GO:0006904	GO:0006904	biological_process	6	vesicle docking involved in exocytosis	48	91
GO:0009966	GO:0009966	biological_process	6	regulation of signal transduction	48	102
GO:0009058	GO:0009058	biological_process	3	biosynthetic process	48	109
GO:0086012	GO:0086012	biological_process	7	membrane depolarization during cardiac muscle cell action potential	48	79
GO:0051894	GO:0051894	biological_process	8	positive regulation of focal adhesion assembly	48	108
GO:0071773	GO:0071773	biological_process	7	cellular response to BMP stimulus	48	92
GO:0045931	GO:0045931	biological_process	7	positive regulation of mitotic cell cycle	48	90
GO:0050905	GO:0050905	biological_process	5	neuromuscular process	48	100
GO:0030318	GO:0030318	biological_process	6	melanocyte differentiation	48	93
GO:0030837	GO:0030837	biological_process	8	negative regulation of actin filament polymerization	48	91
GO:0034260	GO:0034260	biological_process	7	negative regulation of GTPase activity	48	141
GO:0000132	GO:0000132	biological_process	9	establishment of mitotic spindle orientation	48	116
GO:0060996	GO:0060996	biological_process	4	dendritic spine development	48	86
GO:0007076	GO:0007076	biological_process	9	mitotic chromosome condensation	48	78
GO:0006094	GO:0006094	biological_process	8	gluconeogenesis	48	93
GO:0046329	GO:0046329	biological_process	12	negative regulation of JNK cascade	48	127
GO:0048754	GO:0048754	biological_process	5	branching morphogenesis of an epithelial tube	48	132
GO:1901379	GO:1901379	biological_process	9	regulation of potassium ion transmembrane transport	48	119
GO:0060122	GO:0060122	biological_process	7	inner ear receptor cell stereocilium organization	47	129
GO:0014003	GO:0014003	biological_process	6	oligodendrocyte development	47	93
GO:1901385	GO:1901385	biological_process	8	regulation of voltage-gated calcium channel activity	47	99
GO:0048208	GO:0048208	biological_process	7	COPII vesicle coating	47	115
GO:0045956	GO:0045956	biological_process	9	positive regulation of calcium ion-dependent exocytosis	47	88
GO:0050982	GO:0050982	biological_process	5	detection of mechanical stimulus	47	93
GO:1905606	GO:1905606	biological_process	6	regulation of presynapse assembly	47	85
GO:0032874	GO:0032874	biological_process	11	positive regulation of stress-activated MAPK cascade	47	91
GO:0007566	GO:0007566	biological_process	3	embryo implantation	47	73
GO:0070372	GO:0070372	biological_process	10	regulation of ERK1 and ERK2 cascade	47	81
GO:0045197	GO:0045197	biological_process	6	establishment or maintenance of epithelial cell apical/basal polarity	47	160
GO:0001816	GO:0001816	biological_process	3	cytokine production	47	97
GO:0008630	GO:0008630	biological_process	6	intrinsic apoptotic signaling pathway in response to DNA damage	47	117
GO:0097421	GO:0097421	biological_process	7	liver regeneration	47	130
GO:2001222	GO:2001222	biological_process	7	regulation of neuron migration	47	76
GO:0070527	GO:0070527	biological_process	6	platelet aggregation	47	95
GO:0007187	GO:0007187	biological_process	5	G protein-coupled receptor signaling pathway, coupled to cyclic nucleotide second messenger	47	66
GO:0030163	GO:0030163	biological_process	6	protein catabolic process	47	113
GO:0007602	GO:0007602	biological_process	4	phototransduction	47	65
GO:0038096	GO:0038096	biological_process	7	Fc-gamma receptor signaling pathway involved in phagocytosis	47	95
GO:0055117	GO:0055117	biological_process	9	regulation of cardiac muscle contraction	47	100
GO:0001944	GO:0001944	biological_process	5	vasculature development	47	100
GO:0060828	GO:0060828	biological_process	8	regulation of canonical Wnt signaling pathway	46	107
GO:0042177	GO:0042177	biological_process	7	negative regulation of protein catabolic process	46	96
GO:0030220	GO:0030220	biological_process	6	platelet formation	46	74
GO:0035584	GO:0035584	biological_process	7	calcium-mediated signaling using intracellular calcium source	46	85
GO:0051642	GO:0051642	biological_process	5	centrosome localization	46	72
GO:0006865	GO:0006865	biological_process	9	amino acid transport	46	130
GO:0055007	GO:0055007	biological_process	6	cardiac muscle cell differentiation	46	91
GO:0048678	GO:0048678	biological_process	5	response to axon injury	46	67
GO:0043122	GO:0043122	biological_process	8	regulation of I-kappaB kinase/NF-kappaB signaling	46	101
GO:0048041	GO:0048041	biological_process	8	focal adhesion assembly	46	109
GO:0021537	GO:0021537	biological_process	4	telencephalon development	46	89
GO:0048793	GO:0048793	biological_process	6	pronephros development	46	88
GO:0070268	GO:0070268	biological_process	5	cornification	46	79
GO:0051262	GO:0051262	biological_process	7	protein tetramerization	46	89
GO:0090316	GO:0090316	biological_process	8	positive regulation of intracellular protein transport	46	137
GO:0042307	GO:0042307	biological_process	9	positive regulation of protein import into nucleus	46	93
GO:0051932	GO:0051932	biological_process	9	synaptic transmission, GABAergic	46	79
GO:0070121	GO:0070121	biological_process	4	Kupffers vesicle development	46	84
GO:0045055	GO:0045055	biological_process	7	regulated exocytosis	46	67
GO:0006958	GO:0006958	biological_process	5	complement activation, classical pathway	46	79
GO:0030217	GO:0030217	biological_process	7	T cell differentiation	46	84
GO:0061436	GO:0061436	biological_process	9	establishment of skin barrier	46	78
GO:0006906	GO:0006906	biological_process	6	vesicle fusion	45	92
GO:0045597	GO:0045597	biological_process	6	positive regulation of cell differentiation	45	75
GO:0048477	GO:0048477	biological_process	5	oogenesis	45	91
GO:0048268	GO:0048268	biological_process	7	clathrin coat assembly	45	111
GO:0048286	GO:0048286	biological_process	4	lung alveolus development	45	87
GO:0051930	GO:0051930	biological_process	8	regulation of sensory perception of pain	45	83
GO:0043552	GO:0043552	biological_process	9	positive regulation of phosphatidylinositol 3-kinase activity	45	99
GO:0010498	GO:0010498	biological_process	7	proteasomal protein catabolic process	45	86
GO:1900273	GO:1900273	biological_process	8	positive regulation of long-term synaptic potentiation	45	89
GO:0003091	GO:0003091	biological_process	5	renal water homeostasis	45	79
GO:0007205	GO:0007205	biological_process	5	protein kinase C-activating G protein-coupled receptor signaling pathway	45	91
GO:0003382	GO:0003382	biological_process	7	epithelial cell morphogenesis	45	123
GO:0046847	GO:0046847	biological_process	7	filopodium assembly	45	99
GO:0042059	GO:0042059	biological_process	9	negative regulation of epidermal growth factor receptor signaling pathway	45	142
GO:0008015	GO:0008015	biological_process	5	blood circulation	45	92
GO:0022409	GO:0022409	biological_process	6	positive regulation of cell-cell adhesion	45	106
GO:0048266	GO:0048266	biological_process	3	behavioral response to pain	45	63
GO:0008593	GO:0008593	biological_process	7	regulation of Notch signaling pathway	45	85
GO:0032981	GO:0032981	biological_process	8	mitochondrial respiratory chain complex I assembly	45	80
GO:0060037	GO:0060037	biological_process	5	pharyngeal system development	45	85
GO:0002026	GO:0002026	biological_process	8	regulation of the force of heart contraction	45	60
GO:0033574	GO:0033574	biological_process	5	response to testosterone	45	110
GO:0034394	GO:0034394	biological_process	6	protein localization to cell surface	45	120
GO:0046488	GO:0046488	biological_process	8	phosphatidylinositol metabolic process	45	106
GO:0051602	GO:0051602	biological_process	4	response to electrical stimulus	45	86
GO:0006836	GO:0006836	biological_process	5	neurotransmitter transport	44	71
GO:0032402	GO:0032402	biological_process	8	melanosome transport	44	114
GO:0003429	GO:0003429	biological_process	9	growth plate cartilage chondrocyte morphogenesis	44	107
GO:0043153	GO:0043153	biological_process	7	entrainment of circadian clock by photoperiod	44	59
GO:0060059	GO:0060059	biological_process	5	embryonic retina morphogenesis in camera-type eye	44	67
GO:0048489	GO:0048489	biological_process	6	synaptic vesicle transport	44	89
GO:1902042	GO:1902042	biological_process	10	negative regulation of extrinsic apoptotic signaling pathway via death domain receptors	44	98
GO:0002437	GO:0002437	biological_process	6	inflammatory response to antigenic stimulus	44	100
GO:0032781	GO:0032781	biological_process	7	positive regulation of ATPase activity	44	81
GO:0043029	GO:0043029	biological_process	5	T cell homeostasis	44	103
GO:0002063	GO:0002063	biological_process	5	chondrocyte development	44	92
GO:0051481	GO:0051481	biological_process	12	negative regulation of cytosolic calcium ion concentration	44	81
GO:0003009	GO:0003009	biological_process	7	skeletal muscle contraction	44	68
GO:0031000	GO:0031000	biological_process	5	response to caffeine	44	68
GO:0002224	GO:0002224	biological_process	7	toll-like receptor signaling pathway	44	62
GO:0009411	GO:0009411	biological_process	6	response to UV	44	148
GO:0006977	GO:0006977	biological_process	8	DNA damage response, signal transduction by p53 class mediator resulting in cell cycle arrest	44	84
GO:0034504	GO:0034504	biological_process	7	protein localization to nucleus	43	75
GO:0048265	GO:0048265	biological_process	5	response to pain	43	78
GO:0000184	GO:0000184	biological_process	11	nuclear-transcribed mRNA catabolic process, nonsense-mediated decay	43	74
GO:0032435	GO:0032435	biological_process	11	negative regulation of proteasomal ubiquitin-dependent protein catabolic process	43	82
GO:0048536	GO:0048536	biological_process	6	spleen development	43	77
GO:0034622	GO:0034622	biological_process	6	cellular protein-containing complex assembly	43	110
GO:0071310	GO:0071310	biological_process	5	cellular response to organic substance	43	67
GO:0045737	GO:0045737	biological_process	12	positive regulation of cyclin-dependent protein serine/threonine kinase activity	43	111
GO:0045739	GO:0045739	biological_process	9	positive regulation of DNA repair	43	92
GO:0045618	GO:0045618	biological_process	9	positive regulation of keratinocyte differentiation	43	74
GO:0099175	GO:0099175	biological_process	7	regulation of postsynapse organization	43	103
GO:0050768	GO:0050768	biological_process	8	negative regulation of neurogenesis	43	91
GO:0042327	GO:0042327	biological_process	9	positive regulation of phosphorylation	43	100
GO:0016575	GO:0016575	biological_process	10	histone deacetylation	43	103
GO:0098696	GO:0098696	biological_process	4	regulation of neurotransmitter receptor localization to postsynaptic specialization membrane	43	112
GO:0030517	GO:0030517	biological_process	7	negative regulation of axon extension	43	103
GO:0043392	GO:0043392	biological_process	6	negative regulation of DNA binding	43	80
GO:0042246	GO:0042246	biological_process	5	tissue regeneration	43	66
GO:0042113	GO:0042113	biological_process	6	B cell activation	43	94
GO:0006694	GO:0006694	biological_process	6	steroid biosynthetic process	43	81
GO:0006352	GO:0006352	biological_process	7	DNA-templated transcription, initiation	43	114
GO:0050910	GO:0050910	biological_process	5	detection of mechanical stimulus involved in sensory perception of sound	43	86
GO:0050873	GO:0050873	biological_process	6	brown fat cell differentiation	42	72
GO:0035924	GO:0035924	biological_process	7	cellular response to vascular endothelial growth factor stimulus	42	84
GO:0009190	GO:0009190	biological_process	9	cyclic nucleotide biosynthetic process	42	89
GO:0043647	GO:0043647	biological_process	6	inositol phosphate metabolic process	42	93
GO:0048854	GO:0048854	biological_process	5	brain morphogenesis	42	99
GO:0016239	GO:0016239	biological_process	9	positive regulation of macroautophagy	42	93
GO:0010243	GO:0010243	biological_process	5	response to organonitrogen compound	42	85
GO:0001678	GO:0001678	biological_process	8	cellular glucose homeostasis	42	76
GO:0006289	GO:0006289	biological_process	8	nucleotide-excision repair	42	141
GO:1903076	GO:1903076	biological_process	8	regulation of protein localization to plasma membrane	42	105
GO:0001656	GO:0001656	biological_process	6	metanephros development	42	77
GO:0032481	GO:0032481	biological_process	7	positive regulation of type I interferon production	42	78
GO:0006884	GO:0006884	biological_process	6	cell volume homeostasis	42	64
GO:0072583	GO:0072583	biological_process	8	clathrin-dependent endocytosis	42	120
GO:0006937	GO:0006937	biological_process	7	regulation of muscle contraction	42	54
GO:0033077	GO:0033077	biological_process	8	T cell differentiation in thymus	42	70
GO:0045070	GO:0045070	biological_process	9	positive regulation of viral genome replication	42	92
GO:0071549	GO:0071549	biological_process	6	cellular response to dexamethasone stimulus	42	85
GO:0030099	GO:0030099	biological_process	5	myeloid cell differentiation	42	63
GO:0010592	GO:0010592	biological_process	10	positive regulation of lamellipodium assembly	42	102
GO:0001974	GO:0001974	biological_process	4	blood vessel remodeling	42	81
GO:0030833	GO:0030833	biological_process	7	regulation of actin filament polymerization	42	117
GO:0010613	GO:0010613	biological_process	9	positive regulation of cardiac muscle hypertrophy	42	80
GO:0001569	GO:0001569	biological_process	6	branching involved in blood vessel morphogenesis	42	61
GO:2001237	GO:2001237	biological_process	9	negative regulation of extrinsic apoptotic signaling pathway	42	88
GO:0030031	GO:0030031	biological_process	5	cell projection assembly	42	74
GO:0007029	GO:0007029	biological_process	5	endoplasmic reticulum organization	42	106
GO:0045880	GO:0045880	biological_process	8	positive regulation of smoothened signaling pathway	42	118
GO:0010765	GO:0010765	biological_process	9	positive regulation of sodium ion transport	42	101
GO:0010951	GO:0010951	biological_process	10	negative regulation of endopeptidase activity	42	73
GO:0007271	GO:0007271	biological_process	9	synaptic transmission, cholinergic	42	52
GO:1901653	GO:1901653	biological_process	7	cellular response to peptide	42	72
GO:0035108	GO:0035108	biological_process	5	limb morphogenesis	42	131
GO:0032332	GO:0032332	biological_process	7	positive regulation of chondrocyte differentiation	41	70
GO:0097352	GO:0097352	biological_process	6	autophagosome maturation	41	120
GO:0070593	GO:0070593	biological_process	5	dendrite self-avoidance	41	94
GO:0071404	GO:0071404	biological_process	5	cellular response to low-density lipoprotein particle stimulus	41	95
GO:0001508	GO:0001508	biological_process	5	action potential	41	61
GO:0043931	GO:0043931	biological_process	4	ossification involved in bone maturation	41	82
GO:0031018	GO:0031018	biological_process	4	endocrine pancreas development	41	61
GO:0006402	GO:0006402	biological_process	9	mRNA catabolic process	41	112
GO:0031424	GO:0031424	biological_process	3	keratinization	41	78
GO:0098962	GO:0098962	biological_process	7	regulation of postsynaptic neurotransmitter receptor activity	41	80
GO:0033280	GO:0033280	biological_process	6	response to vitamin D	41	68
GO:0050806	GO:0050806	biological_process	7	positive regulation of synaptic transmission	41	93
GO:1904707	GO:1904707	biological_process	8	positive regulation of vascular smooth muscle cell proliferation	41	76
GO:0019985	GO:0019985	biological_process	9	translesion synthesis	41	112
GO:0061053	GO:0061053	biological_process	6	somite development	41	71
GO:0033627	GO:0033627	biological_process	4	cell adhesion mediated by integrin	41	77
GO:0006171	GO:0006171	biological_process	11	cAMP biosynthetic process	41	81
GO:0048484	GO:0048484	biological_process	5	enteric nervous system development	41	83
GO:0070555	GO:0070555	biological_process	6	response to interleukin-1	41	60
GO:0048168	GO:0048168	biological_process	9	regulation of neuronal synaptic plasticity	41	79
GO:0018345	GO:0018345	biological_process	9	protein palmitoylation	41	100
GO:0021522	GO:0021522	biological_process	6	spinal cord motor neuron differentiation	41	86
GO:0000077	GO:0000077	biological_process	6	DNA damage checkpoint	41	143
GO:0046597	GO:0046597	biological_process	9	negative regulation of viral entry into host cell	41	69
GO:0003148	GO:0003148	biological_process	5	outflow tract septum morphogenesis	41	76
GO:0003279	GO:0003279	biological_process	4	cardiac septum development	41	76
GO:1900016	GO:1900016	biological_process	7	negative regulation of cytokine production involved in inflammatory response	41	82
GO:0035418	GO:0035418	biological_process	5	protein localization to synapse	41	88
GO:0050775	GO:0050775	biological_process	9	positive regulation of dendrite morphogenesis	41	128
GO:0043009	GO:0043009	biological_process	6	chordate embryonic development	41	90
GO:0048255	GO:0048255	biological_process	10	mRNA stabilization	41	76
GO:0032959	GO:0032959	biological_process	8	inositol trisphosphate biosynthetic process	40	84
GO:0046677	GO:0046677	biological_process	4	response to antibiotic	40	67
GO:0002028	GO:0002028	biological_process	8	regulation of sodium ion transport	40	89
GO:0008089	GO:0008089	biological_process	10	anterograde axonal transport	40	79
GO:0007498	GO:0007498	biological_process	5	mesoderm development	40	63
GO:0002087	GO:0002087	biological_process	7	regulation of respiratory gaseous exchange by nervous system process	40	75
GO:0018149	GO:0018149	biological_process	8	peptide cross-linking	40	70
GO:0042310	GO:0042310	biological_process	9	vasoconstriction	40	51
GO:0010460	GO:0010460	biological_process	9	positive regulation of heart rate	40	61
GO:1902017	GO:1902017	biological_process	9	regulation of cilium assembly	40	131
GO:0031581	GO:0031581	biological_process	7	hemidesmosome assembly	40	78
GO:0051291	GO:0051291	biological_process	7	protein heterooligomerization	40	84
GO:0035082	GO:0035082	biological_process	8	axoneme assembly	40	140
GO:0036120	GO:0036120	biological_process	5	cellular response to platelet-derived growth factor stimulus	40	67
GO:0043409	GO:0043409	biological_process	10	negative regulation of MAPK cascade	40	94
GO:0042098	GO:0042098	biological_process	7	T cell proliferation	40	93
GO:1904862	GO:1904862	biological_process	6	inhibitory synapse assembly	40	65
GO:0031641	GO:0031641	biological_process	5	regulation of myelination	40	86
GO:0050803	GO:0050803	biological_process	4	regulation of synapse structure or activity	40	92
GO:0033572	GO:0033572	biological_process	9	transferrin transport	40	66
GO:0001937	GO:0001937	biological_process	8	negative regulation of endothelial cell proliferation	40	75
GO:0006641	GO:0006641	biological_process	8	triglyceride metabolic process	40	80
GO:0060333	GO:0060333	biological_process	6	interferon-gamma-mediated signaling pathway	40	85
GO:0040014	GO:0040014	biological_process	6	regulation of multicellular organism growth	40	83
GO:0006270	GO:0006270	biological_process	7	DNA replication initiation	40	88
GO:0007080	GO:0007080	biological_process	8	mitotic metaphase plate congression	40	60
GO:0072015	GO:0072015	biological_process	7	glomerular visceral epithelial cell development	40	80
GO:0048738	GO:0048738	biological_process	7	cardiac muscle tissue development	40	78
GO:0006695	GO:0006695	biological_process	8	cholesterol biosynthetic process	40	85
GO:0019915	GO:0019915	biological_process	4	lipid storage	40	103
GO:0090023	GO:0090023	biological_process	9	positive regulation of neutrophil chemotaxis	40	75
GO:0061098	GO:0061098	biological_process	11	positive regulation of protein tyrosine kinase activity	40	107
GO:0005978	GO:0005978	biological_process	9	glycogen biosynthetic process	40	62
GO:0019068	GO:0019068	biological_process	6	virion assembly	40	81
GO:0035115	GO:0035115	biological_process	7	embryonic forelimb morphogenesis	40	61
GO:1902036	GO:1902036	biological_process	7	regulation of hematopoietic stem cell differentiation	40	91
GO:2001240	GO:2001240	biological_process	9	negative regulation of extrinsic apoptotic signaling pathway in absence of ligand	40	83
GO:0030879	GO:0030879	biological_process	6	mammary gland development	39	62
GO:0033198	GO:0033198	biological_process	7	response to ATP	39	132
GO:0007129	GO:0007129	biological_process	7	synapsis	39	77
GO:0051290	GO:0051290	biological_process	8	protein heterotetramerization	39	112
GO:0031295	GO:0031295	biological_process	4	T cell costimulation	39	74
GO:0045721	GO:0045721	biological_process	10	negative regulation of gluconeogenesis	39	68
GO:0045824	GO:0045824	biological_process	8	negative regulation of innate immune response	39	89
GO:0034614	GO:0034614	biological_process	6	cellular response to reactive oxygen species	39	78
GO:0097150	GO:0097150	biological_process	4	neuronal stem cell population maintenance	39	67
GO:0007202	GO:0007202	biological_process	10	activation of phospholipase C activity	39	56
GO:0009743	GO:0009743	biological_process	5	response to carbohydrate	39	48
GO:0060307	GO:0060307	biological_process	10	regulation of ventricular cardiac muscle cell membrane repolarization	39	71
GO:0006283	GO:0006283	biological_process	9	transcription-coupled nucleotide-excision repair	39	127
GO:0021983	GO:0021983	biological_process	6	pituitary gland development	39	66
GO:0036297	GO:0036297	biological_process	8	interstrand cross-link repair	39	145
GO:0030521	GO:0030521	biological_process	6	androgen receptor signaling pathway	39	107
GO:0000079	GO:0000079	biological_process	11	regulation of cyclin-dependent protein serine/threonine kinase activity	39	86
GO:0051973	GO:0051973	biological_process	7	positive regulation of telomerase activity	39	120
GO:0006883	GO:0006883	biological_process	10	cellular sodium ion homeostasis	39	50
GO:0045995	GO:0045995	biological_process	6	regulation of embryonic development	39	86
GO:0001942	GO:0001942	biological_process	5	hair follicle development	39	95
GO:0070207	GO:0070207	biological_process	8	protein homotrimerization	39	57
GO:1990138	GO:1990138	biological_process	5	neuron projection extension	39	89
GO:0002053	GO:0002053	biological_process	7	positive regulation of mesenchymal cell proliferation	39	57
GO:1904645	GO:1904645	biological_process	7	response to amyloid-beta	39	93
GO:0008340	GO:0008340	biological_process	3	determination of adult lifespan	39	69
GO:0034612	GO:0034612	biological_process	6	response to tumor necrosis factor	39	97
GO:0071377	GO:0071377	biological_process	7	cellular response to glucagon stimulus	39	70
GO:0048663	GO:0048663	biological_process	5	neuron fate commitment	38	61
GO:0048843	GO:0048843	biological_process	8	negative regulation of axon extension involved in axon guidance	38	78
GO:0045740	GO:0045740	biological_process	9	positive regulation of DNA replication	38	82
GO:0048260	GO:0048260	biological_process	8	positive regulation of receptor-mediated endocytosis	38	71
GO:0010596	GO:0010596	biological_process	9	negative regulation of endothelial cell migration	38	83
GO:0046928	GO:0046928	biological_process	5	regulation of neurotransmitter secretion	38	75
GO:0006405	GO:0006405	biological_process	9	RNA export from nucleus	38	73
GO:0002092	GO:0002092	biological_process	7	positive regulation of receptor internalization	38	96
GO:0006303	GO:0006303	biological_process	9	double-strand break repair via nonhomologous end joining	38	106
GO:0090162	GO:0090162	biological_process	5	establishment of epithelial cell polarity	38	84
GO:0002076	GO:0002076	biological_process	5	osteoblast development	38	53
GO:0006520	GO:0006520	biological_process	7	cellular amino acid metabolic process	38	88
GO:0031334	GO:0031334	biological_process	6	positive regulation of protein-containing complex assembly	38	82
GO:0048821	GO:0048821	biological_process	6	erythrocyte development	38	94
GO:0001892	GO:0001892	biological_process	4	embryonic placenta development	38	103
GO:0014850	GO:0014850	biological_process	4	response to muscle activity	38	85
GO:0010821	GO:0010821	biological_process	7	regulation of mitochondrion organization	38	80
GO:0071482	GO:0071482	biological_process	6	cellular response to light stimulus	38	52
GO:0050966	GO:0050966	biological_process	6	detection of mechanical stimulus involved in sensory perception of pain	38	45
GO:0006110	GO:0006110	biological_process	9	regulation of glycolytic process	38	97
GO:0019229	GO:0019229	biological_process	8	regulation of vasoconstriction	38	59
GO:0016601	GO:0016601	biological_process	7	Rac protein signal transduction	38	108
GO:0030953	GO:0030953	biological_process	8	astral microtubule organization	38	87
GO:0051489	GO:0051489	biological_process	9	regulation of filopodium assembly	38	78
GO:0060078	GO:0060078	biological_process	5	regulation of postsynaptic membrane potential	38	57
GO:0030903	GO:0030903	biological_process	6	notochord development	38	71
GO:0051881	GO:0051881	biological_process	5	regulation of mitochondrial membrane potential	38	85
GO:0060416	GO:0060416	biological_process	6	response to growth hormone	38	54
GO:0035329	GO:0035329	biological_process	5	hippo signaling	38	92
GO:0061003	GO:0061003	biological_process	10	positive regulation of dendritic spine morphogenesis	37	111
GO:0045648	GO:0045648	biological_process	8	positive regulation of erythrocyte differentiation	37	84
GO:0043534	GO:0043534	biological_process	9	blood vessel endothelial cell migration	37	69
GO:0007276	GO:0007276	biological_process	4	gamete generation	37	51
GO:0071361	GO:0071361	biological_process	6	cellular response to ethanol	37	73
GO:0009314	GO:0009314	biological_process	4	response to radiation	37	85
GO:0070536	GO:0070536	biological_process	9	protein K63-linked deubiquitination	37	111
GO:0030878	GO:0030878	biological_process	6	thyroid gland development	37	80
GO:1900745	GO:1900745	biological_process	12	positive regulation of p38MAPK cascade	37	76
GO:0014032	GO:0014032	biological_process	6	neural crest cell development	37	63
GO:0090103	GO:0090103	biological_process	5	cochlea morphogenesis	37	60
GO:0034199	GO:0034199	biological_process	12	activation of protein kinase A activity	37	68
GO:0032968	GO:0032968	biological_process	10	positive regulation of transcription elongation from RNA polymerase II promoter	37	59
GO:0043951	GO:0043951	biological_process	9	negative regulation of cAMP-mediated signaling	37	77
GO:0003180	GO:0003180	biological_process	5	aortic valve morphogenesis	37	90
GO:0001778	GO:0001778	biological_process	6	plasma membrane repair	37	83
GO:0031145	GO:0031145	biological_process	11	anaphase-promoting complex-dependent catabolic process	37	66
GO:0010800	GO:0010800	biological_process	10	positive regulation of peptidyl-threonine phosphorylation	37	101
GO:0016241	GO:0016241	biological_process	8	regulation of macroautophagy	37	106
GO:0071625	GO:0071625	biological_process	3	vocalization behavior	37	77
GO:2000134	GO:2000134	biological_process	9	negative regulation of G1/S transition of mitotic cell cycle	37	73
GO:2000352	GO:2000352	biological_process	10	negative regulation of endothelial cell apoptotic process	37	57
GO:0014047	GO:0014047	biological_process	10	glutamate secretion	37	63
GO:0061028	GO:0061028	biological_process	7	establishment of endothelial barrier	37	98
GO:0051693	GO:0051693	biological_process	9	actin filament capping	37	122
GO:0009792	GO:0009792	biological_process	5	embryo development ending in birth or egg hatching	37	68
GO:0060113	GO:0060113	biological_process	7	inner ear receptor cell differentiation	37	77
GO:0030033	GO:0030033	biological_process	7	microvillus assembly	37	103
GO:0003143	GO:0003143	biological_process	5	embryonic heart tube morphogenesis	37	76
GO:0035845	GO:0035845	biological_process	4	photoreceptor cell outer segment organization	37	88
GO:0042149	GO:0042149	biological_process	8	cellular response to glucose starvation	37	93
GO:0006284	GO:0006284	biological_process	8	base-excision repair	37	102
GO:0042795	GO:0042795	biological_process	9	snRNA transcription by RNA polymerase II	37	74
GO:0006418	GO:0006418	biological_process	11	tRNA aminoacylation for protein translation	37	89
GO:0032331	GO:0032331	biological_process	7	negative regulation of chondrocyte differentiation	37	53
GO:0060119	GO:0060119	biological_process	6	inner ear receptor cell development	37	68
GO:0051963	GO:0051963	biological_process	5	regulation of synapse assembly	37	78
GO:0042130	GO:0042130	biological_process	10	negative regulation of T cell proliferation	37	79
GO:0000422	GO:0000422	biological_process	6	autophagy of mitochondrion	37	83
GO:0042491	GO:0042491	biological_process	8	inner ear auditory receptor cell differentiation	37	74
GO:0042572	GO:0042572	biological_process	10	retinol metabolic process	37	49
GO:0032007	GO:0032007	biological_process	9	negative regulation of TOR signaling	37	98
GO:0051281	GO:0051281	biological_process	14	positive regulation of release of sequestered calcium ion into cytosol	37	64
GO:0019227	GO:0019227	biological_process	5	neuronal action potential propagation	37	68
GO:0030516	GO:0030516	biological_process	6	regulation of axon extension	37	78
GO:0008589	GO:0008589	biological_process	7	regulation of smoothened signaling pathway	37	80
GO:0014911	GO:0014911	biological_process	8	positive regulation of smooth muscle cell migration	36	81
GO:0086005	GO:0086005	biological_process	8	ventricular cardiac muscle cell action potential	36	61
GO:0007586	GO:0007586	biological_process	3	digestion	36	62
GO:0045987	GO:0045987	biological_process	9	positive regulation of smooth muscle contraction	36	55
GO:0046580	GO:0046580	biological_process	10	negative regulation of Ras protein signal transduction	36	99
GO:0097320	GO:0097320	biological_process	6	plasma membrane tubulation	36	73
GO:0034067	GO:0034067	biological_process	7	protein localization to Golgi apparatus	36	67
GO:0006730	GO:0006730	biological_process	4	one-carbon metabolic process	36	84
GO:0010971	GO:0010971	biological_process	9	positive regulation of G2/M transition of mitotic cell cycle	36	61
GO:0002064	GO:0002064	biological_process	5	epithelial cell development	36	54
GO:0060047	GO:0060047	biological_process	6	heart contraction	36	64
GO:0071398	GO:0071398	biological_process	6	cellular response to fatty acid	36	61
GO:0044319	GO:0044319	biological_process	6	wound healing, spreading of cells	36	69
GO:0010763	GO:0010763	biological_process	8	positive regulation of fibroblast migration	36	67
GO:0032688	GO:0032688	biological_process	8	negative regulation of interferon-beta production	36	96
GO:0071385	GO:0071385	biological_process	8	cellular response to glucocorticoid stimulus	36	58
GO:1902287	GO:1902287	biological_process	7	semaphorin-plexin signaling pathway involved in axon guidance	36	67
GO:0097104	GO:0097104	biological_process	6	postsynaptic membrane assembly	36	63
GO:0006970	GO:0006970	biological_process	4	response to osmotic stress	36	85
GO:2000344	GO:2000344	biological_process	7	positive regulation of acrosome reaction	36	57
GO:0001958	GO:0001958	biological_process	5	endochondral ossification	36	83
GO:0006625	GO:0006625	biological_process	11	protein targeting to peroxisome	36	108
GO:0048872	GO:0048872	biological_process	5	homeostasis of number of cells	36	101
GO:0046628	GO:0046628	biological_process	8	positive regulation of insulin receptor signaling pathway	36	66
GO:0031643	GO:0031643	biological_process	6	positive regulation of myelination	36	97
GO:0000723	GO:0000723	biological_process	7	telomere maintenance	36	100
GO:0048791	GO:0048791	biological_process	10	calcium ion-regulated exocytosis of neurotransmitter	36	91
GO:0061371	GO:0061371	biological_process	7	determination of heart left/right asymmetry	36	67
GO:0010524	GO:0010524	biological_process	13	positive regulation of calcium ion transport into cytosol	36	111
GO:0055075	GO:0055075	biological_process	9	potassium ion homeostasis	36	51
GO:0001835	GO:0001835	biological_process	5	blastocyst hatching	36	65
GO:0060612	GO:0060612	biological_process	6	adipose tissue development	36	65
GO:0060322	GO:0060322	biological_process	4	head development	36	64
GO:2000179	GO:2000179	biological_process	7	positive regulation of neural precursor cell proliferation	36	80
GO:0097192	GO:0097192	biological_process	5	extrinsic apoptotic signaling pathway in absence of ligand	35	59
GO:2000145	GO:2000145	biological_process	5	regulation of cell motility	35	79
GO:0001935	GO:0001935	biological_process	4	endothelial cell proliferation	35	66
GO:0045292	GO:0045292	biological_process	13	mRNA cis splicing, via spliceosome	35	81
GO:0014808	GO:0014808	biological_process	11	release of sequestered calcium ion into cytosol by sarcoplasmic reticulum	35	55
GO:0055002	GO:0055002	biological_process	6	striated muscle cell development	35	43
GO:0080182	GO:0080182	biological_process	12	histone H3-K4 trimethylation	35	78
GO:2000114	GO:2000114	biological_process	6	regulation of establishment of cell polarity	35	76
GO:0099645	GO:0099645	biological_process	5	neurotransmitter receptor localization to postsynaptic specialization membrane	35	69
GO:0005513	GO:0005513	biological_process	5	detection of calcium ion	35	105
GO:0048598	GO:0048598	biological_process	4	embryonic morphogenesis	35	51
GO:1904659	GO:1904659	biological_process	10	glucose transmembrane transport	35	49
GO:0006414	GO:0006414	biological_process	7	translational elongation	35	70
GO:0007339	GO:0007339	biological_process	6	binding of sperm to zona pellucida	35	40
GO:0032967	GO:0032967	biological_process	7	positive regulation of collagen biosynthetic process	35	68
GO:1903077	GO:1903077	biological_process	9	negative regulation of protein localization to plasma membrane	35	75
GO:0060964	GO:0060964	biological_process	9	regulation of gene silencing by miRNA	35	80
GO:0015804	GO:0015804	biological_process	10	neutral amino acid transport	35	61
GO:0032480	GO:0032480	biological_process	7	negative regulation of type I interferon production	35	74
GO:0097105	GO:0097105	biological_process	6	presynaptic membrane assembly	35	80
GO:0019934	GO:0019934	biological_process	7	cGMP-mediated signaling	35	85
GO:0050773	GO:0050773	biological_process	10	regulation of dendrite development	35	100
GO:0048593	GO:0048593	biological_process	7	camera-type eye morphogenesis	35	61
GO:0043523	GO:0043523	biological_process	8	regulation of neuron apoptotic process	35	44
GO:0008637	GO:0008637	biological_process	6	apoptotic mitochondrial changes	35	66
GO:0015914	GO:0015914	biological_process	7	phospholipid transport	35	91
GO:0046549	GO:0046549	biological_process	8	retinal cone cell development	35	57
GO:0000245	GO:0000245	biological_process	8	spliceosomal complex assembly	35	83
GO:0016081	GO:0016081	biological_process	7	synaptic vesicle docking	35	103
GO:0001945	GO:0001945	biological_process	4	lymph vessel development	35	58
GO:0001894	GO:0001894	biological_process	6	tissue homeostasis	35	82
GO:2001224	GO:2001224	biological_process	8	positive regulation of neuron migration	35	108
GO:0016188	GO:0016188	biological_process	6	synaptic vesicle maturation	35	77
GO:0001946	GO:0001946	biological_process	4	lymphangiogenesis	35	54
GO:0003407	GO:0003407	biological_process	4	neural retina development	35	68
GO:0006687	GO:0006687	biological_process	8	glycosphingolipid metabolic process	35	102
GO:0008361	GO:0008361	biological_process	5	regulation of cell size	35	69
GO:0008643	GO:0008643	biological_process	6	carbohydrate transport	35	119
GO:0007223	GO:0007223	biological_process	8	Wnt signaling pathway, calcium modulating pathway	35	61
GO:2000147	GO:2000147	biological_process	6	positive regulation of cell motility	35	39
GO:0001841	GO:0001841	biological_process	7	neural tube formation	35	74
GO:0032212	GO:0032212	biological_process	11	positive regulation of telomere maintenance via telomerase	34	112
GO:0071880	GO:0071880	biological_process	8	adenylate cyclase-activating adrenergic receptor signaling pathway	34	50
GO:0031589	GO:0031589	biological_process	4	cell-substrate adhesion	34	65
GO:0007588	GO:0007588	biological_process	4	excretion	34	74
GO:0051085	GO:0051085	biological_process	6	chaperone cofactor-dependent protein refolding	34	56
GO:0030166	GO:0030166	biological_process	8	proteoglycan biosynthetic process	34	54
GO:0032026	GO:0032026	biological_process	6	response to magnesium ion	34	47
GO:0046856	GO:0046856	biological_process	9	phosphatidylinositol dephosphorylation	34	117
GO:2001234	GO:2001234	biological_process	8	negative regulation of apoptotic signaling pathway	34	65
GO:0035855	GO:0035855	biological_process	6	megakaryocyte development	34	63
GO:0010803	GO:0010803	biological_process	8	regulation of tumor necrosis factor-mediated signaling pathway	34	90
GO:0050807	GO:0050807	biological_process	6	regulation of synapse organization	34	78
GO:0018230	GO:0018230	biological_process	11	peptidyl-L-cysteine S-palmitoylation	34	80
GO:0070328	GO:0070328	biological_process	8	triglyceride homeostasis	34	52
GO:0006953	GO:0006953	biological_process	7	acute-phase response	34	67
GO:0043268	GO:0043268	biological_process	9	positive regulation of potassium ion transport	34	67
GO:0006306	GO:0006306	biological_process	9	DNA methylation	34	74
GO:0045814	GO:0045814	biological_process	8	negative regulation of gene expression, epigenetic	34	68
GO:2001238	GO:2001238	biological_process	9	positive regulation of extrinsic apoptotic signaling pathway	34	90
GO:0042755	GO:0042755	biological_process	4	eating behavior	34	64
GO:0007016	GO:0007016	biological_process	6	cytoskeletal anchoring at plasma membrane	34	94
GO:0051568	GO:0051568	biological_process	12	histone H3-K4 methylation	34	75
GO:0001953	GO:0001953	biological_process	7	negative regulation of cell-matrix adhesion	34	85
GO:0042073	GO:0042073	biological_process	8	intraciliary transport	34	98
GO:0031529	GO:0031529	biological_process	6	ruffle organization	34	79
GO:0030001	GO:0030001	biological_process	7	metal ion transport	34	81
GO:0030325	GO:0030325	biological_process	6	adrenal gland development	34	49
GO:0048699	GO:0048699	biological_process	6	generation of neurons	34	60
GO:0007093	GO:0007093	biological_process	4	mitotic cell cycle checkpoint	34	88
GO:1903358	GO:1903358	biological_process	7	regulation of Golgi organization	34	119
GO:0006337	GO:0006337	biological_process	7	nucleosome disassembly	34	116
GO:1905050	GO:1905050	biological_process	10	positive regulation of metallopeptidase activity	34	45
GO:0060236	GO:0060236	biological_process	7	regulation of mitotic spindle organization	34	104
GO:0060218	GO:0060218	biological_process	6	hematopoietic stem cell differentiation	34	99
GO:0086046	GO:0086046	biological_process	8	membrane depolarization during SA node cell action potential	34	74
GO:0010996	GO:0010996	biological_process	5	response to auditory stimulus	34	66
GO:0086004	GO:0086004	biological_process	10	regulation of cardiac muscle cell contraction	34	72
GO:0055064	GO:0055064	biological_process	9	chloride ion homeostasis	34	50
GO:0050953	GO:0050953	biological_process	6	sensory perception of light stimulus	34	88
GO:0006298	GO:0006298	biological_process	8	mismatch repair	33	111
GO:0030488	GO:0030488	biological_process	10	tRNA methylation	33	108
GO:0032543	GO:0032543	biological_process	8	mitochondrial translation	33	55
GO:0006024	GO:0006024	biological_process	7	glycosaminoglycan biosynthetic process	33	57
GO:0006959	GO:0006959	biological_process	4	humoral immune response	33	58
GO:0000302	GO:0000302	biological_process	5	response to reactive oxygen species	33	53
GO:0030206	GO:0030206	biological_process	8	chondroitin sulfate biosynthetic process	33	65
GO:0045879	GO:0045879	biological_process	8	negative regulation of smoothened signaling pathway	33	57
GO:0047496	GO:0047496	biological_process	9	vesicle transport along microtubule	33	82
GO:0034383	GO:0034383	biological_process	4	low-density lipoprotein particle clearance	33	48
GO:0002009	GO:0002009	biological_process	5	morphogenesis of an epithelium	33	55
GO:0006342	GO:0006342	biological_process	5	chromatin silencing	33	53
GO:0006749	GO:0006749	biological_process	7	glutathione metabolic process	33	71
GO:0043171	GO:0043171	biological_process	7	peptide catabolic process	33	65
GO:0019882	GO:0019882	biological_process	3	antigen processing and presentation	33	52
GO:0006900	GO:0006900	biological_process	6	vesicle budding from membrane	33	79
GO:0071559	GO:0071559	biological_process	4	response to transforming growth factor beta	33	46
GO:0048025	GO:0048025	biological_process	9	negative regulation of mRNA splicing, via spliceosome	33	83
GO:0097151	GO:0097151	biological_process	8	positive regulation of inhibitory postsynaptic potential	33	81
GO:0046579	GO:0046579	biological_process	10	positive regulation of Ras protein signal transduction	33	84
GO:0036342	GO:0036342	biological_process	4	post-anal tail morphogenesis	33	70
GO:0097193	GO:0097193	biological_process	5	intrinsic apoptotic signaling pathway	33	43
GO:0033365	GO:0033365	biological_process	6	protein localization to organelle	33	113
GO:0006893	GO:0006893	biological_process	8	Golgi to plasma membrane transport	33	77
GO:0045821	GO:0045821	biological_process	10	positive regulation of glycolytic process	33	76
GO:0035641	GO:0035641	biological_process	4	locomotory exploration behavior	33	49
GO:0060080	GO:0060080	biological_process	6	inhibitory postsynaptic potential	33	53
GO:0098810	GO:0098810	biological_process	6	neurotransmitter reuptake	33	65
GO:0050829	GO:0050829	biological_process	8	defense response to Gram-negative bacterium	33	83
GO:0014898	GO:0014898	biological_process	5	cardiac muscle hypertrophy in response to stress	33	54
GO:0071479	GO:0071479	biological_process	6	cellular response to ionizing radiation	33	57
GO:0007062	GO:0007062	biological_process	4	sister chromatid cohesion	33	52
GO:0046849	GO:0046849	biological_process	4	bone remodeling	33	52
GO:1901897	GO:1901897	biological_process	8	regulation of relaxation of cardiac muscle	33	41
GO:0021895	GO:0021895	biological_process	7	cerebral cortex neuron differentiation	33	64
GO:0048662	GO:0048662	biological_process	7	negative regulation of smooth muscle cell proliferation	33	66
GO:0043393	GO:0043393	biological_process	5	regulation of protein binding	33	86
GO:0034314	GO:0034314	biological_process	7	Arp2/3 complex-mediated actin nucleation	33	51
GO:0008625	GO:0008625	biological_process	6	extrinsic apoptotic signaling pathway via death domain receptors	33	74
GO:0071158	GO:0071158	biological_process	8	positive regulation of cell cycle arrest	33	56
GO:0007213	GO:0007213	biological_process	5	G protein-coupled acetylcholine receptor signaling pathway	33	61
GO:0001817	GO:0001817	biological_process	5	regulation of cytokine production	32	55
GO:0031663	GO:0031663	biological_process	5	lipopolysaccharide-mediated signaling pathway	32	61
GO:0006182	GO:0006182	biological_process	11	cGMP biosynthetic process	32	54
GO:2000353	GO:2000353	biological_process	10	positive regulation of endothelial cell apoptotic process	32	52
GO:0045596	GO:0045596	biological_process	6	negative regulation of cell differentiation	32	45
GO:0043049	GO:0043049	biological_process	5	otic placode formation	32	57
GO:0097755	GO:0097755	biological_process	8	positive regulation of blood vessel diameter	32	58
GO:0097746	GO:0097746	biological_process	7	regulation of blood vessel diameter	32	60
GO:1900181	GO:1900181	biological_process	8	negative regulation of protein localization to nucleus	32	63
GO:0097194	GO:0097194	biological_process	3	execution phase of apoptosis	32	77
GO:0070317	GO:0070317	biological_process	8	negative regulation of G0 to G1 transition	32	66
GO:0032508	GO:0032508	biological_process	8	DNA duplex unwinding	32	108
GO:0007159	GO:0007159	biological_process	5	leukocyte cell-cell adhesion	32	68
GO:0098586	GO:0098586	biological_process	7	cellular response to virus	32	70
GO:0010608	GO:0010608	biological_process	7	posttranscriptional regulation of gene expression	32	92
GO:0098735	GO:0098735	biological_process	9	positive regulation of the force of heart contraction	32	46
GO:0048384	GO:0048384	biological_process	5	retinoic acid receptor signaling pathway	32	80
GO:0006473	GO:0006473	biological_process	9	protein acetylation	32	46
GO:0010882	GO:0010882	biological_process	7	regulation of cardiac muscle contraction by calcium ion signaling	32	63
GO:0045862	GO:0045862	biological_process	8	positive regulation of proteolysis	32	122
GO:0060027	GO:0060027	biological_process	5	convergent extension involved in gastrulation	32	81
GO:0001771	GO:0001771	biological_process	5	immunological synapse formation	32	59
GO:0008033	GO:0008033	biological_process	10	tRNA processing	32	96
GO:0002755	GO:0002755	biological_process	8	MyD88-dependent toll-like receptor signaling pathway	32	47
GO:0045742	GO:0045742	biological_process	9	positive regulation of epidermal growth factor receptor signaling pathway	32	88
GO:0071872	GO:0071872	biological_process	8	cellular response to epinephrine stimulus	32	65
GO:0046548	GO:0046548	biological_process	8	retinal rod cell development	32	40
GO:0070371	GO:0070371	biological_process	11	ERK1 and ERK2 cascade	32	50
GO:0060292	GO:0060292	biological_process	9	long-term synaptic depression	32	78
GO:0006665	GO:0006665	biological_process	7	sphingolipid metabolic process	32	58
GO:0006611	GO:0006611	biological_process	10	protein export from nucleus	32	102
GO:0035235	GO:0035235	biological_process	6	ionotropic glutamate receptor signaling pathway	32	62
GO:2000251	GO:2000251	biological_process	9	positive regulation of actin cytoskeleton reorganization	32	58
GO:2000809	GO:2000809	biological_process	6	positive regulation of synaptic vesicle clustering	32	71
GO:0014029	GO:0014029	biological_process	7	neural crest formation	32	50
GO:0043278	GO:0043278	biological_process	5	response to morphine	32	61
GO:0050715	GO:0050715	biological_process	7	positive regulation of cytokine secretion	32	79
GO:0043923	GO:0043923	biological_process	9	positive regulation by host of viral transcription	32	61
GO:0030316	GO:0030316	biological_process	7	osteoclast differentiation	32	53
GO:0014059	GO:0014059	biological_process	7	regulation of dopamine secretion	32	58
GO:0071397	GO:0071397	biological_process	8	cellular response to cholesterol	32	85
GO:0016322	GO:0016322	biological_process	6	neuron remodeling	31	82
GO:0032012	GO:0032012	biological_process	10	regulation of ARF protein signal transduction	31	84
GO:1900182	GO:1900182	biological_process	8	positive regulation of protein localization to nucleus	31	85
GO:0031101	GO:0031101	biological_process	6	fin regeneration	31	67
GO:0007168	GO:0007168	biological_process	6	receptor guanylyl cyclase signaling pathway	31	52
GO:0001556	GO:0001556	biological_process	4	oocyte maturation	31	72
GO:1901386	GO:1901386	biological_process	8	negative regulation of voltage-gated calcium channel activity	31	59
GO:0030224	GO:0030224	biological_process	7	monocyte differentiation	31	56
GO:2000379	GO:2000379	biological_process	7	positive regulation of reactive oxygen species metabolic process	31	48
GO:0042074	GO:0042074	biological_process	7	cell migration involved in gastrulation	31	46
GO:0071732	GO:0071732	biological_process	7	cellular response to nitric oxide	31	66
GO:2001244	GO:2001244	biological_process	9	positive regulation of intrinsic apoptotic signaling pathway	31	40
GO:0006103	GO:0006103	biological_process	8	2-oxoglutarate metabolic process	31	48
GO:0019432	GO:0019432	biological_process	9	triglyceride biosynthetic process	31	77
GO:0046039	GO:0046039	biological_process	10	GTP metabolic process	31	68
GO:0030865	GO:0030865	biological_process	6	cortical cytoskeleton organization	31	66
GO:0035278	GO:0035278	biological_process	11	miRNA mediated inhibition of translation	31	54
GO:2000378	GO:2000378	biological_process	7	negative regulation of reactive oxygen species metabolic process	31	61
GO:0045662	GO:0045662	biological_process	7	negative regulation of myoblast differentiation	31	43
GO:0046596	GO:0046596	biological_process	8	regulation of viral entry into host cell	31	52
GO:0043116	GO:0043116	biological_process	7	negative regulation of vascular permeability	31	58
GO:0007088	GO:0007088	biological_process	7	regulation of mitotic nuclear division	31	44
GO:0002218	GO:0002218	biological_process	4	activation of innate immune response	31	66
GO:0040029	GO:0040029	biological_process	7	regulation of gene expression, epigenetic	31	74
GO:0017015	GO:0017015	biological_process	8	regulation of transforming growth factor beta receptor signaling pathway	31	53
GO:0010801	GO:0010801	biological_process	10	negative regulation of peptidyl-threonine phosphorylation	31	75
GO:0001845	GO:0001845	biological_process	8	phagolysosome assembly	31	77
GO:0021772	GO:0021772	biological_process	4	olfactory bulb development	31	52
GO:0071850	GO:0071850	biological_process	5	mitotic cell cycle arrest	31	79
GO:0006892	GO:0006892	biological_process	7	post-Golgi vesicle-mediated transport	31	65
GO:0006261	GO:0006261	biological_process	8	DNA-dependent DNA replication	31	89
GO:0044782	GO:0044782	biological_process	5	cilium organization	31	78
GO:0007212	GO:0007212	biological_process	5	dopamine receptor signaling pathway	31	44
GO:0071375	GO:0071375	biological_process	6	cellular response to peptide hormone stimulus	31	51
GO:0032148	GO:0032148	biological_process	12	activation of protein kinase B activity	31	65
GO:0001659	GO:0001659	biological_process	4	temperature homeostasis	31	42
GO:1901214	GO:1901214	biological_process	6	regulation of neuron death	31	84
GO:1901990	GO:1901990	biological_process	7	regulation of mitotic cell cycle phase transition	31	113
GO:0000188	GO:0000188	biological_process	12	inactivation of MAPK activity	31	74
GO:0031915	GO:0031915	biological_process	9	positive regulation of synaptic plasticity	31	62
GO:0045779	GO:0045779	biological_process	8	negative regulation of bone resorption	31	64
GO:0045736	GO:0045736	biological_process	12	negative regulation of cyclin-dependent protein serine/threonine kinase activity	31	55
GO:0006891	GO:0006891	biological_process	7	intra-Golgi vesicle-mediated transport	31	65
GO:0070885	GO:0070885	biological_process	11	negative regulation of calcineurin-NFAT signaling cascade	31	53
GO:1901381	GO:1901381	biological_process	10	positive regulation of potassium ion transmembrane transport	31	73
GO:0032743	GO:0032743	biological_process	7	positive regulation of interleukin-2 production	31	73
GO:0050965	GO:0050965	biological_process	7	detection of temperature stimulus involved in sensory perception of pain	31	36
GO:0022011	GO:0022011	biological_process	6	myelination in peripheral nervous system	31	68
GO:0051252	GO:0051252	biological_process	7	regulation of RNA metabolic process	30	91
GO:0038063	GO:0038063	biological_process	7	collagen-activated tyrosine kinase receptor signaling pathway	30	59
GO:0034968	GO:0034968	biological_process	11	histone lysine methylation	30	64
GO:0072332	GO:0072332	biological_process	6	intrinsic apoptotic signaling pathway by p53 class mediator	30	68
GO:0007600	GO:0007600	biological_process	5	sensory perception	30	51
GO:0033555	GO:0033555	biological_process	4	multicellular organismal response to stress	30	51
GO:0001825	GO:0001825	biological_process	4	blastocyst formation	30	52
GO:0030500	GO:0030500	biological_process	6	regulation of bone mineralization	30	53
GO:0070306	GO:0070306	biological_process	6	lens fiber cell differentiation	30	58
GO:0010717	GO:0010717	biological_process	6	regulation of epithelial to mesenchymal transition	30	77
GO:0042490	GO:0042490	biological_process	6	mechanoreceptor differentiation	30	61
GO:0051639	GO:0051639	biological_process	6	actin filament network formation	30	60
GO:0048566	GO:0048566	biological_process	6	embryonic digestive tract development	30	43
GO:0097178	GO:0097178	biological_process	7	ruffle assembly	30	65
GO:0006807	GO:0006807	biological_process	3	nitrogen compound metabolic process	30	67
GO:0009950	GO:0009950	biological_process	5	dorsal/ventral axis specification	30	78
GO:0015721	GO:0015721	biological_process	7	bile acid and bile salt transport	30	67
GO:1904837	GO:1904837	biological_process	6	beta-catenin-TCF complex assembly	30	71
GO:0051016	GO:0051016	biological_process	10	barbed-end actin filament capping	30	99
GO:0045765	GO:0045765	biological_process	6	regulation of angiogenesis	30	82
GO:0014894	GO:0014894	biological_process	6	response to denervation involved in regulation of muscle adaptation	30	50
GO:0086064	GO:0086064	biological_process	5	cell communication by electrical coupling involved in cardiac conduction	30	43
GO:0006275	GO:0006275	biological_process	8	regulation of DNA replication	30	64
GO:0002548	GO:0002548	biological_process	5	monocyte chemotaxis	30	48
GO:2000811	GO:2000811	biological_process	9	negative regulation of anoikis	30	39
GO:0000413	GO:0000413	biological_process	10	protein peptidyl-prolyl isomerization	30	65
GO:0010035	GO:0010035	biological_process	4	response to inorganic substance	30	45
GO:0099641	GO:0099641	biological_process	11	anterograde axonal protein transport	30	56
GO:0060372	GO:0060372	biological_process	10	regulation of atrial cardiac muscle cell membrane repolarization	30	64
GO:0042026	GO:0042026	biological_process	4	protein refolding	30	64
GO:0045671	GO:0045671	biological_process	9	negative regulation of osteoclast differentiation	30	55
GO:0010875	GO:0010875	biological_process	10	positive regulation of cholesterol efflux	30	72
GO:0070979	GO:0070979	biological_process	12	protein K11-linked ubiquitination	30	62
GO:0036498	GO:0036498	biological_process	5	IRE1-mediated unfolded protein response	30	66
GO:0045725	GO:0045725	biological_process	10	positive regulation of glycogen biosynthetic process	30	47
GO:0006930	GO:0006930	biological_process	7	substrate-dependent cell migration, cell extension	30	73
GO:0007131	GO:0007131	biological_process	9	reciprocal meiotic recombination	30	111
GO:0035116	GO:0035116	biological_process	7	embryonic hindlimb morphogenesis	30	59
GO:1990869	GO:1990869	biological_process	7	cellular response to chemokine	30	67
GO:0001709	GO:0001709	biological_process	4	cell fate determination	30	43
GO:0003094	GO:0003094	biological_process	6	glomerular filtration	30	71
GO:0050482	GO:0050482	biological_process	8	arachidonic acid secretion	30	54
GO:0032367	GO:0032367	biological_process	9	intracellular cholesterol transport	30	77
GO:0061036	GO:0061036	biological_process	6	positive regulation of cartilage development	30	60
GO:0006885	GO:0006885	biological_process	9	regulation of pH	30	56
GO:0043508	GO:0043508	biological_process	12	negative regulation of JUN kinase activity	30	41
GO:0032230	GO:0032230	biological_process	9	positive regulation of synaptic transmission, GABAergic	30	47
GO:0098885	GO:0098885	biological_process	7	modification of postsynaptic actin cytoskeleton	30	52
GO:0002089	GO:0002089	biological_process	4	lens morphogenesis in camera-type eye	30	48
GO:0001954	GO:0001954	biological_process	7	positive regulation of cell-matrix adhesion	30	62
GO:2000059	GO:2000059	biological_process	10	negative regulation of ubiquitin-dependent protein catabolic process	30	55
GO:0007215	GO:0007215	biological_process	5	glutamate receptor signaling pathway	30	56
GO:0060419	GO:0060419	biological_process	4	heart growth	29	32
GO:0003351	GO:0003351	biological_process	6	epithelial cilium movement involved in extracellular fluid movement	29	106
GO:0007094	GO:0007094	biological_process	6	mitotic spindle assembly checkpoint	29	81
GO:0016571	GO:0016571	biological_process	10	histone methylation	29	71
GO:0061564	GO:0061564	biological_process	7	axon development	29	56
GO:0007041	GO:0007041	biological_process	6	lysosomal transport	29	86
GO:0034341	GO:0034341	biological_process	6	response to interferon-gamma	29	56
GO:0043652	GO:0043652	biological_process	8	engulfment of apoptotic cell	29	46
GO:0006699	GO:0006699	biological_process	7	bile acid biosynthetic process	29	55
GO:0046697	GO:0046697	biological_process	4	decidualization	29	46
GO:0048545	GO:0048545	biological_process	5	response to steroid hormone	29	47
GO:0086045	GO:0086045	biological_process	8	membrane depolarization during AV node cell action potential	29	40
GO:0043056	GO:0043056	biological_process	4	forward locomotion	29	32
GO:0070098	GO:0070098	biological_process	6	chemokine-mediated signaling pathway	29	43
GO:1902186	GO:1902186	biological_process	5	regulation of viral release from host cell	29	48
GO:0006002	GO:0006002	biological_process	6	fructose 6-phosphate metabolic process	29	49
GO:0046931	GO:0046931	biological_process	6	pore complex assembly	29	71
GO:0038061	GO:0038061	biological_process	5	NIK/NF-kappaB signaling	29	50
GO:0051403	GO:0051403	biological_process	11	stress-activated MAPK cascade	29	50
GO:0019835	GO:0019835	biological_process	3	cytolysis	29	51
GO:0048251	GO:0048251	biological_process	6	elastic fiber assembly	29	60
GO:1900454	GO:1900454	biological_process	5	positive regulation of long-term synaptic depression	29	57
GO:0075733	GO:0075733	biological_process	7	intracellular transport of virus	29	56
GO:0016050	GO:0016050	biological_process	5	vesicle organization	29	75
GO:0061418	GO:0061418	biological_process	10	regulation of transcription from RNA polymerase II promoter in response to hypoxia	29	50
GO:0010719	GO:0010719	biological_process	7	negative regulation of epithelial to mesenchymal transition	29	52
GO:1900271	GO:1900271	biological_process	9	regulation of long-term synaptic potentiation	29	53
GO:0006957	GO:0006957	biological_process	5	complement activation, alternative pathway	29	53
GO:0042692	GO:0042692	biological_process	5	muscle cell differentiation	29	56
GO:0021670	GO:0021670	biological_process	4	lateral ventricle development	29	60
GO:0071108	GO:0071108	biological_process	9	protein K48-linked deubiquitination	29	72
GO:0048066	GO:0048066	biological_process	3	developmental pigmentation	29	46
GO:0007020	GO:0007020	biological_process	7	microtubule nucleation	29	88
GO:0031668	GO:0031668	biological_process	4	cellular response to extracellular stimulus	29	58
GO:0030111	GO:0030111	biological_process	7	regulation of Wnt signaling pathway	29	54
GO:0006895	GO:0006895	biological_process	8	Golgi to endosome transport	29	70
GO:0070365	GO:0070365	biological_process	6	hepatocyte differentiation	29	46
GO:0035810	GO:0035810	biological_process	6	positive regulation of urine volume	29	47
GO:0007405	GO:0007405	biological_process	4	neuroblast proliferation	29	62
GO:0048285	GO:0048285	biological_process	5	organelle fission	29	71
GO:1900226	GO:1900226	biological_process	7	negative regulation of NLRP3 inflammasome complex assembly	29	71
GO:0045762	GO:0045762	biological_process	7	positive regulation of adenylate cyclase activity	29	85
GO:0046907	GO:0046907	biological_process	5	intracellular transport	29	52
GO:0046889	GO:0046889	biological_process	7	positive regulation of lipid biosynthetic process	29	66
GO:0044344	GO:0044344	biological_process	7	cellular response to fibroblast growth factor stimulus	29	40
GO:0022617	GO:0022617	biological_process	5	extracellular matrix disassembly	29	60
GO:0001819	GO:0001819	biological_process	6	positive regulation of cytokine production	29	47
GO:0010288	GO:0010288	biological_process	6	response to lead ion	29	55
GO:0001706	GO:0001706	biological_process	5	endoderm formation	29	41
GO:0021702	GO:0021702	biological_process	6	cerebellar Purkinje cell differentiation	29	57
GO:1901741	GO:1901741	biological_process	10	positive regulation of myoblast fusion	29	51
GO:1900006	GO:1900006	biological_process	11	positive regulation of dendrite development	29	71
GO:0048745	GO:0048745	biological_process	6	smooth muscle tissue development	29	49
GO:0033173	GO:0033173	biological_process	7	calcineurin-NFAT signaling cascade	29	80
GO:0072358	GO:0072358	biological_process	5	cardiovascular system development	29	76
GO:0071353	GO:0071353	biological_process	7	cellular response to interleukin-4	29	48
GO:0051145	GO:0051145	biological_process	6	smooth muscle cell differentiation	28	48
GO:0048714	GO:0048714	biological_process	11	positive regulation of oligodendrocyte differentiation	28	66
GO:0051443	GO:0051443	biological_process	11	positive regulation of ubiquitin-protein transferase activity	28	42
GO:0007631	GO:0007631	biological_process	3	feeding behavior	28	44
GO:0051279	GO:0051279	biological_process	6	regulation of release of sequestered calcium ion into cytosol	28	58
GO:2000178	GO:2000178	biological_process	7	negative regulation of neural precursor cell proliferation	28	63
GO:0010880	GO:0010880	biological_process	7	regulation of release of sequestered calcium ion into cytosol by sarcoplasmic reticulum	28	86
GO:0099149	GO:0099149	biological_process	7	regulation of postsynaptic neurotransmitter receptor internalization	28	49
GO:0045822	GO:0045822	biological_process	8	negative regulation of heart contraction	28	51
GO:0006497	GO:0006497	biological_process	8	protein lipidation	28	83
GO:0090050	GO:0090050	biological_process	11	positive regulation of cell migration involved in sprouting angiogenesis	28	46
GO:0032414	GO:0032414	biological_process	6	positive regulation of ion transmembrane transporter activity	28	63
GO:0046427	GO:0046427	biological_process	10	positive regulation of receptor signaling pathway via JAK-STAT	28	54
GO:0019369	GO:0019369	biological_process	10	arachidonic acid metabolic process	28	50
GO:0045776	GO:0045776	biological_process	5	negative regulation of blood pressure	28	44
GO:0000462	GO:0000462	biological_process	12	maturation of SSU-rRNA from tricistronic rRNA transcript (SSU-rRNA, 5.8S rRNA, LSU-rRNA)	28	74
GO:0043277	GO:0043277	biological_process	8	apoptotic cell clearance	28	44
GO:0008610	GO:0008610	biological_process	5	lipid biosynthetic process	28	54
GO:0016185	GO:0016185	biological_process	8	synaptic vesicle budding from presynaptic endocytic zone membrane	28	93
GO:0055013	GO:0055013	biological_process	7	cardiac muscle cell development	28	37
GO:0070050	GO:0070050	biological_process	4	neuron cellular homeostasis	28	54
GO:0007259	GO:0007259	biological_process	6	receptor signaling pathway via JAK-STAT	28	85
GO:0010001	GO:0010001	biological_process	5	glial cell differentiation	28	42
GO:0018279	GO:0018279	biological_process	10	protein N-linked glycosylation via asparagine	28	48
GO:0009954	GO:0009954	biological_process	5	proximal/distal pattern formation	28	54
GO:0048671	GO:0048671	biological_process	7	negative regulation of collateral sprouting	28	57
GO:0035989	GO:0035989	biological_process	6	tendon development	28	55
GO:0006913	GO:0006913	biological_process	7	nucleocytoplasmic transport	28	68
GO:0043149	GO:0043149	biological_process	7	stress fiber assembly	28	68
GO:0086015	GO:0086015	biological_process	7	SA node cell action potential	28	65
GO:2001243	GO:2001243	biological_process	9	negative regulation of intrinsic apoptotic signaling pathway	28	62
GO:0051492	GO:0051492	biological_process	6	regulation of stress fiber assembly	28	64
GO:1900244	GO:1900244	biological_process	8	positive regulation of synaptic vesicle endocytosis	28	66
GO:0051549	GO:0051549	biological_process	9	positive regulation of keratinocyte migration	28	48
GO:0098884	GO:0098884	biological_process	5	postsynaptic neurotransmitter receptor internalization	28	74
GO:0071542	GO:0071542	biological_process	6	dopaminergic neuron differentiation	28	40
GO:0071286	GO:0071286	biological_process	7	cellular response to magnesium ion	28	69
GO:0031929	GO:0031929	biological_process	5	TOR signaling	28	63
GO:0048009	GO:0048009	biological_process	7	insulin-like growth factor receptor signaling pathway	28	74
GO:0032728	GO:0032728	biological_process	8	positive regulation of interferon-beta production	28	43
GO:0034380	GO:0034380	biological_process	8	high-density lipoprotein particle assembly	28	65
GO:0090331	GO:0090331	biological_process	9	negative regulation of platelet aggregation	28	47
GO:0043162	GO:0043162	biological_process	10	ubiquitin-dependent protein catabolic process via the multivesicular body sorting pathway	28	56
GO:0060219	GO:0060219	biological_process	8	camera-type eye photoreceptor cell differentiation	28	48
GO:0007569	GO:0007569	biological_process	4	cell aging	28	88
GO:1904706	GO:1904706	biological_process	8	negative regulation of vascular smooth muscle cell proliferation	28	52
GO:0045022	GO:0045022	biological_process	7	early endosome to late endosome transport	28	86
GO:0000712	GO:0000712	biological_process	6	resolution of meiotic recombination intermediates	28	83
GO:0035729	GO:0035729	biological_process	7	cellular response to hepatocyte growth factor stimulus	28	62
GO:0031214	GO:0031214	biological_process	5	biomineral tissue development	28	53
GO:0050957	GO:0050957	biological_process	6	equilibrioception	28	72
GO:0019433	GO:0019433	biological_process	9	triglyceride catabolic process	28	53
GO:0061077	GO:0061077	biological_process	4	chaperone-mediated protein folding	28	32
GO:0030330	GO:0030330	biological_process	7	DNA damage response, signal transduction by p53 class mediator	28	61
GO:0008154	GO:0008154	biological_process	6	actin polymerization or depolymerization	27	61
GO:0060135	GO:0060135	biological_process	4	maternal process involved in female pregnancy	27	51
GO:0042744	GO:0042744	biological_process	7	hydrogen peroxide catabolic process	27	51
GO:0045815	GO:0045815	biological_process	8	positive regulation of gene expression, epigenetic	27	62
GO:1901016	GO:1901016	biological_process	7	regulation of potassium ion transmembrane transporter activity	27	67
GO:0045071	GO:0045071	biological_process	9	negative regulation of viral genome replication	27	50
GO:0045176	GO:0045176	biological_process	5	apical protein localization	27	62
GO:0046339	GO:0046339	biological_process	8	diacylglycerol metabolic process	27	67
GO:0006506	GO:0006506	biological_process	9	GPI anchor biosynthetic process	27	69
GO:0030278	GO:0030278	biological_process	5	regulation of ossification	27	38
GO:0031124	GO:0031124	biological_process	10	mRNA 3-end processing	27	89
GO:2000249	GO:2000249	biological_process	7	regulation of actin cytoskeleton reorganization	27	63
GO:0001736	GO:0001736	biological_process	5	establishment of planar polarity	27	80
GO:0002031	GO:0002031	biological_process	9	G protein-coupled receptor internalization	27	61
GO:0031069	GO:0031069	biological_process	4	hair follicle morphogenesis	27	40
GO:1901673	GO:1901673	biological_process	8	regulation of mitotic spindle assembly	27	41
GO:0070102	GO:0070102	biological_process	6	interleukin-6-mediated signaling pathway	27	48
GO:0033292	GO:0033292	biological_process	5	T-tubule organization	27	66
GO:0006940	GO:0006940	biological_process	8	regulation of smooth muscle contraction	27	55
GO:0045010	GO:0045010	biological_process	6	actin nucleation	27	72
GO:0045109	GO:0045109	biological_process	7	intermediate filament organization	27	51
GO:0021680	GO:0021680	biological_process	4	cerebellar Purkinje cell layer development	27	53
GO:0032008	GO:0032008	biological_process	9	positive regulation of TOR signaling	27	60
GO:0006801	GO:0006801	biological_process	5	superoxide metabolic process	27	52
GO:0060045	GO:0060045	biological_process	7	positive regulation of cardiac muscle cell proliferation	27	42
GO:0097120	GO:0097120	biological_process	4	receptor localization to synapse	27	100
GO:0048026	GO:0048026	biological_process	9	positive regulation of mRNA splicing, via spliceosome	27	66
GO:0009116	GO:0009116	biological_process	7	nucleoside metabolic process	27	60
GO:0002230	GO:0002230	biological_process	8	positive regulation of defense response to virus by host	27	56
GO:0045840	GO:0045840	biological_process	8	positive regulation of mitotic nuclear division	27	43
GO:0007288	GO:0007288	biological_process	4	sperm axoneme assembly	27	94
GO:0030042	GO:0030042	biological_process	7	actin filament depolymerization	27	76
GO:0006376	GO:0006376	biological_process	8	mRNA splice site selection	27	99
GO:1900242	GO:1900242	biological_process	7	regulation of synaptic vesicle endocytosis	27	63
GO:0015012	GO:0015012	biological_process	9	heparan sulfate proteoglycan biosynthetic process	27	39
GO:0051146	GO:0051146	biological_process	6	striated muscle cell differentiation	27	51
GO:0045453	GO:0045453	biological_process	7	bone resorption	27	61
GO:2000778	GO:2000778	biological_process	8	positive regulation of interleukin-6 secretion	27	50
GO:0006139	GO:0006139	biological_process	5	nucleobase-containing compound metabolic process	27	104
GO:1904754	GO:1904754	biological_process	9	positive regulation of vascular associated smooth muscle cell migration	27	74
GO:0032722	GO:0032722	biological_process	7	positive regulation of chemokine production	27	44
GO:0006541	GO:0006541	biological_process	10	glutamine metabolic process	27	68
GO:0021954	GO:0021954	biological_process	6	central nervous system neuron development	27	49
GO:0007270	GO:0007270	biological_process	9	neuron-neuron synaptic transmission	27	62
GO:0090051	GO:0090051	biological_process	11	negative regulation of cell migration involved in sprouting angiogenesis	27	50
GO:0035988	GO:0035988	biological_process	3	chondrocyte proliferation	27	53
GO:0060074	GO:0060074	biological_process	4	synapse maturation	27	55
GO:0045445	GO:0045445	biological_process	5	myoblast differentiation	27	62
GO:1900153	GO:1900153	biological_process	9	positive regulation of nuclear-transcribed mRNA catabolic process, deadenylation-dependent decay	27	45
GO:0051127	GO:0051127	biological_process	9	positive regulation of actin nucleation	27	41
GO:0061844	GO:0061844	biological_process	6	antimicrobial humoral immune response mediated by antimicrobial peptide	27	34
GO:0007585	GO:0007585	biological_process	3	respiratory gaseous exchange by respiratory system	27	48
GO:2000045	GO:2000045	biological_process	8	regulation of G1/S transition of mitotic cell cycle	27	92
GO:0043691	GO:0043691	biological_process	9	reverse cholesterol transport	26	72
GO:0035050	GO:0035050	biological_process	5	embryonic heart tube development	26	47
GO:0071276	GO:0071276	biological_process	7	cellular response to cadmium ion	26	52
GO:0042953	GO:0042953	biological_process	9	lipoprotein transport	26	41
GO:0050884	GO:0050884	biological_process	6	neuromuscular process controlling posture	26	39
GO:0055091	GO:0055091	biological_process	8	phospholipid homeostasis	26	59
GO:0071902	GO:0071902	biological_process	11	positive regulation of protein serine/threonine kinase activity	26	55
GO:0045638	GO:0045638	biological_process	7	negative regulation of myeloid cell differentiation	26	34
GO:0071679	GO:0071679	biological_process	6	commissural neuron axon guidance	26	53
GO:0030917	GO:0030917	biological_process	4	midbrain-hindbrain boundary development	26	58
GO:0045820	GO:0045820	biological_process	10	negative regulation of glycolytic process	26	48
GO:0043085	GO:0043085	biological_process	5	positive regulation of catalytic activity	26	58
GO:0010575	GO:0010575	biological_process	7	positive regulation of vascular endothelial growth factor production	26	55
GO:2000377	GO:2000377	biological_process	6	regulation of reactive oxygen species metabolic process	26	61
GO:0006471	GO:0006471	biological_process	8	protein ADP-ribosylation	26	65
GO:0017158	GO:0017158	biological_process	8	regulation of calcium ion-dependent exocytosis	26	55
GO:0006968	GO:0006968	biological_process	5	cellular defense response	26	43
GO:0051764	GO:0051764	biological_process	6	actin crosslink formation	26	85
GO:0045777	GO:0045777	biological_process	5	positive regulation of blood pressure	26	51
GO:0006378	GO:0006378	biological_process	11	mRNA polyadenylation	26	91
GO:0036376	GO:0036376	biological_process	10	sodium ion export across plasma membrane	26	39
GO:0043403	GO:0043403	biological_process	6	skeletal muscle tissue regeneration	26	59
GO:0006654	GO:0006654	biological_process	9	phosphatidic acid biosynthetic process	26	62
GO:0001782	GO:0001782	biological_process	5	B cell homeostasis	26	62
GO:0008156	GO:0008156	biological_process	9	negative regulation of DNA replication	26	64
GO:0035735	GO:0035735	biological_process	9	intraciliary transport involved in cilium assembly	26	79
GO:0070584	GO:0070584	biological_process	6	mitochondrion morphogenesis	26	54
GO:0046827	GO:0046827	biological_process	9	positive regulation of protein export from nucleus	26	55
GO:0050730	GO:0050730	biological_process	9	regulation of peptidyl-tyrosine phosphorylation	26	35
GO:0060013	GO:0060013	biological_process	5	righting reflex	26	58
GO:1900042	GO:1900042	biological_process	8	positive regulation of interleukin-2 secretion	26	73
GO:0002052	GO:0002052	biological_process	9	positive regulation of neuroblast proliferation	26	46
GO:0001676	GO:0001676	biological_process	9	long-chain fatty acid metabolic process	26	66
GO:0007398	GO:0007398	biological_process	5	ectoderm development	26	46
GO:0034329	GO:0034329	biological_process	5	cell junction assembly	26	79
GO:0030913	GO:0030913	biological_process	7	paranodal junction assembly	26	81
GO:0009395	GO:0009395	biological_process	7	phospholipid catabolic process	26	71
GO:0006929	GO:0006929	biological_process	6	substrate-dependent cell migration	26	49
GO:0042730	GO:0042730	biological_process	8	fibrinolysis	26	42
GO:0032438	GO:0032438	biological_process	7	melanosome organization	26	57
GO:0000070	GO:0000070	biological_process	7	mitotic sister chromatid segregation	26	50
GO:0060314	GO:0060314	biological_process	9	regulation of ryanodine-sensitive calcium-release channel activity	26	75
GO:0048863	GO:0048863	biological_process	5	stem cell differentiation	26	47
GO:0098656	GO:0098656	biological_process	7	anion transmembrane transport	26	41
GO:0010960	GO:0010960	biological_process	9	magnesium ion homeostasis	26	62
GO:0099173	GO:0099173	biological_process	4	postsynapse organization	26	66
GO:0071480	GO:0071480	biological_process	7	cellular response to gamma radiation	26	71
GO:0035815	GO:0035815	biological_process	8	positive regulation of renal sodium excretion	26	43
GO:0050930	GO:0050930	biological_process	9	induction of positive chemotaxis	26	43
GO:0006383	GO:0006383	biological_process	8	transcription by RNA polymerase III	26	79
GO:0070296	GO:0070296	biological_process	10	sarcoplasmic reticulum calcium ion transport	26	48
GO:0045724	GO:0045724	biological_process	9	positive regulation of cilium assembly	26	108
GO:0099151	GO:0099151	biological_process	8	regulation of postsynaptic density assembly	26	64
GO:0090394	GO:0090394	biological_process	8	negative regulation of excitatory postsynaptic potential	25	50
GO:0050774	GO:0050774	biological_process	9	negative regulation of dendrite morphogenesis	25	52
GO:0006518	GO:0006518	biological_process	6	peptide metabolic process	25	57
GO:0031017	GO:0031017	biological_process	6	exocrine pancreas development	25	41
GO:0030644	GO:0030644	biological_process	10	cellular chloride ion homeostasis	25	35
GO:0035902	GO:0035902	biological_process	4	response to immobilization stress	25	49
GO:0033689	GO:0033689	biological_process	7	negative regulation of osteoblast proliferation	25	45
GO:0031115	GO:0031115	biological_process	9	negative regulation of microtubule polymerization	25	48
GO:0007140	GO:0007140	biological_process	4	male meiotic nuclear division	25	67
GO:1904888	GO:1904888	biological_process	4	cranial skeletal system development	25	62
GO:0050850	GO:0050850	biological_process	9	positive regulation of calcium-mediated signaling	25	30
GO:0006656	GO:0006656	biological_process	9	phosphatidylcholine biosynthetic process	25	58
GO:0048382	GO:0048382	biological_process	4	mesendoderm development	25	28
GO:0043046	GO:0043046	biological_process	10	DNA methylation involved in gamete generation	25	38
GO:0043950	GO:0043950	biological_process	9	positive regulation of cAMP-mediated signaling	25	46
GO:0090201	GO:0090201	biological_process	9	negative regulation of release of cytochrome c from mitochondria	25	51
GO:0045780	GO:0045780	biological_process	8	positive regulation of bone resorption	25	38
GO:0051156	GO:0051156	biological_process	6	glucose 6-phosphate metabolic process	25	40
GO:0010667	GO:0010667	biological_process	11	negative regulation of cardiac muscle cell apoptotic process	25	71
GO:0070544	GO:0070544	biological_process	12	histone H3-K36 demethylation	25	46
GO:0061002	GO:0061002	biological_process	10	negative regulation of dendritic spine morphogenesis	25	48
GO:0030431	GO:0030431	biological_process	3	sleep	25	32
GO:0045540	GO:0045540	biological_process	9	regulation of cholesterol biosynthetic process	25	37
GO:0002042	GO:0002042	biological_process	10	cell migration involved in sprouting angiogenesis	25	53
GO:0032963	GO:0032963	biological_process	3	collagen metabolic process	25	61
GO:0045793	GO:0045793	biological_process	6	positive regulation of cell size	25	37
GO:0009312	GO:0009312	biological_process	6	oligosaccharide biosynthetic process	25	29
GO:0031110	GO:0031110	biological_process	7	regulation of microtubule polymerization or depolymerization	25	55
GO:0050892	GO:0050892	biological_process	5	intestinal absorption	25	42
GO:0010470	GO:0010470	biological_process	6	regulation of gastrulation	25	68
GO:0031065	GO:0031065	biological_process	10	positive regulation of histone deacetylation	25	43
GO:0021846	GO:0021846	biological_process	4	cell proliferation in forebrain	25	30
GO:0034620	GO:0034620	biological_process	6	cellular response to unfolded protein	25	51
GO:2000042	GO:2000042	biological_process	10	negative regulation of double-strand break repair via homologous recombination	25	87
GO:0006400	GO:0006400	biological_process	11	tRNA modification	25	83
GO:0033189	GO:0033189	biological_process	8	response to vitamin A	25	40
GO:0050771	GO:0050771	biological_process	9	negative regulation of axonogenesis	25	64
GO:0061512	GO:0061512	biological_process	7	protein localization to cilium	25	55
GO:0031060	GO:0031060	biological_process	9	regulation of histone methylation	25	46
GO:0097553	GO:0097553	biological_process	14	calcium ion transmembrane import into cytosol	25	34
GO:0016126	GO:0016126	biological_process	7	sterol biosynthetic process	25	61
GO:0051276	GO:0051276	biological_process	5	chromosome organization	25	45
GO:0010499	GO:0010499	biological_process	8	proteasomal ubiquitin-independent protein catabolic process	25	55
GO:0046685	GO:0046685	biological_process	4	response to arsenic-containing substance	25	38
GO:0015693	GO:0015693	biological_process	9	magnesium ion transport	25	69
GO:0032233	GO:0032233	biological_process	6	positive regulation of actin filament bundle assembly	25	51
GO:1903672	GO:1903672	biological_process	8	positive regulation of sprouting angiogenesis	25	36
GO:0010591	GO:0010591	biological_process	9	regulation of lamellipodium assembly	25	52
GO:0006091	GO:0006091	biological_process	4	generation of precursor metabolites and energy	25	71
GO:0034587	GO:0034587	biological_process	9	piRNA metabolic process	25	33
GO:0043653	GO:0043653	biological_process	7	mitochondrial fragmentation involved in apoptotic process	25	40
GO:0090200	GO:0090200	biological_process	9	positive regulation of release of cytochrome c from mitochondria	25	45
GO:0043537	GO:0043537	biological_process	10	negative regulation of blood vessel endothelial cell migration	25	37
GO:0046686	GO:0046686	biological_process	6	response to cadmium ion	25	60
GO:0032753	GO:0032753	biological_process	7	positive regulation of interleukin-4 production	25	46
GO:0038128	GO:0038128	biological_process	8	ERBB2 signaling pathway	25	82
GO:0098887	GO:0098887	biological_process	6	neurotransmitter receptor transport, endosome to postsynaptic membrane	25	61
GO:0001956	GO:0001956	biological_process	6	positive regulation of neurotransmitter secretion	25	57
GO:0045582	GO:0045582	biological_process	9	positive regulation of T cell differentiation	25	88
GO:0010165	GO:0010165	biological_process	6	response to X-ray	25	53
GO:0006851	GO:0006851	biological_process	11	mitochondrial calcium ion transmembrane transport	25	85
GO:0034113	GO:0034113	biological_process	5	heterotypic cell-cell adhesion	25	41
GO:0048278	GO:0048278	biological_process	5	vesicle docking	25	43
GO:0002181	GO:0002181	biological_process	8	cytoplasmic translation	24	36
GO:0019083	GO:0019083	biological_process	6	viral transcription	24	49
GO:0032757	GO:0032757	biological_process	7	positive regulation of interleukin-8 production	24	32
GO:0007194	GO:0007194	biological_process	7	negative regulation of adenylate cyclase activity	24	46
GO:0090398	GO:0090398	biological_process	5	cellular senescence	24	48
GO:0090161	GO:0090161	biological_process	6	Golgi ribbon formation	24	61
GO:0031340	GO:0031340	biological_process	8	positive regulation of vesicle fusion	24	33
GO:0008202	GO:0008202	biological_process	5	steroid metabolic process	24	34
GO:0061045	GO:0061045	biological_process	7	negative regulation of wound healing	24	55
GO:0006265	GO:0006265	biological_process	7	DNA topological change	24	57
GO:0015813	GO:0015813	biological_process	10	L-glutamate transmembrane transport	24	75
GO:0036158	GO:0036158	biological_process	8	outer dynein arm assembly	24	57
GO:0070293	GO:0070293	biological_process	5	renal absorption	24	27
GO:0048665	GO:0048665	biological_process	5	neuron fate specification	24	47
GO:0031297	GO:0031297	biological_process	8	replication fork processing	24	92
GO:0035020	GO:0035020	biological_process	10	regulation of Rac protein signal transduction	24	64
GO:2000773	GO:2000773	biological_process	6	negative regulation of cellular senescence	24	41
GO:0044458	GO:0044458	biological_process	7	motile cilium assembly	24	60
GO:0010812	GO:0010812	biological_process	6	negative regulation of cell-substrate adhesion	24	47
GO:0030432	GO:0030432	biological_process	8	peristalsis	24	33
GO:0071468	GO:0071468	biological_process	6	cellular response to acidic pH	24	59
GO:0048846	GO:0048846	biological_process	7	axon extension involved in axon guidance	24	44
GO:0048485	GO:0048485	biological_process	5	sympathetic nervous system development	24	43
GO:0008347	GO:0008347	biological_process	6	glial cell migration	24	29
GO:0042158	GO:0042158	biological_process	7	lipoprotein biosynthetic process	24	50
GO:2000651	GO:2000651	biological_process	7	positive regulation of sodium ion transmembrane transporter activity	24	92
GO:0042554	GO:0042554	biological_process	6	superoxide anion generation	24	30
GO:0021675	GO:0021675	biological_process	4	nerve development	24	50
GO:0035970	GO:0035970	biological_process	9	peptidyl-threonine dephosphorylation	24	39
GO:0032924	GO:0032924	biological_process	7	activin receptor signaling pathway	24	37
GO:0099527	GO:0099527	biological_process	5	postsynapse to nucleus signaling pathway	24	36
GO:0050709	GO:0050709	biological_process	9	negative regulation of protein secretion	24	66
GO:0060992	GO:0060992	biological_process	5	response to fungicide	24	35
GO:0046486	GO:0046486	biological_process	6	glycerolipid metabolic process	24	63
GO:0034629	GO:0034629	biological_process	4	cellular protein-containing complex localization	24	37
GO:0015734	GO:0015734	biological_process	8	taurine transport	24	50
GO:0098971	GO:0098971	biological_process	5	anterograde dendritic transport of neurotransmitter receptor complex	24	52
GO:0045667	GO:0045667	biological_process	6	regulation of osteoblast differentiation	24	38
GO:0043281	GO:0043281	biological_process	8	regulation of cysteine-type endopeptidase activity involved in apoptotic process	24	43
GO:0043984	GO:0043984	biological_process	11	histone H4-K16 acetylation	24	37
GO:0018146	GO:0018146	biological_process	8	keratan sulfate biosynthetic process	24	27
GO:0061669	GO:0061669	biological_process	6	spontaneous neurotransmitter secretion	24	59
GO:0022407	GO:0022407	biological_process	5	regulation of cell-cell adhesion	24	52
GO:0051272	GO:0051272	biological_process	6	positive regulation of cellular component movement	24	68
GO:0048563	GO:0048563	biological_process	5	post-embryonic animal organ morphogenesis	24	55
GO:0006446	GO:0006446	biological_process	9	regulation of translational initiation	24	55
GO:0006622	GO:0006622	biological_process	12	protein targeting to lysosome	24	48
GO:0048386	GO:0048386	biological_process	8	positive regulation of retinoic acid receptor signaling pathway	24	42
GO:0051895	GO:0051895	biological_process	8	negative regulation of focal adhesion assembly	24	55
GO:0003184	GO:0003184	biological_process	5	pulmonary valve morphogenesis	24	77
GO:1905564	GO:1905564	biological_process	9	positive regulation of vascular endothelial cell proliferation	24	42
GO:0010633	GO:0010633	biological_process	8	negative regulation of epithelial cell migration	24	73
GO:0008585	GO:0008585	biological_process	6	female gonad development	24	57
GO:0060411	GO:0060411	biological_process	4	cardiac septum morphogenesis	24	47
GO:0070262	GO:0070262	biological_process	9	peptidyl-serine dephosphorylation	24	44
GO:0006839	GO:0006839	biological_process	5	mitochondrial transport	24	71
GO:0033762	GO:0033762	biological_process	6	response to glucagon	24	36
GO:0098742	GO:0098742	biological_process	5	cell-cell adhesion via plasma-membrane adhesion molecules	24	42
GO:0048845	GO:0048845	biological_process	6	venous blood vessel morphogenesis	24	38
GO:1902004	GO:1902004	biological_process	8	positive regulation of amyloid-beta formation	24	59
GO:0007130	GO:0007130	biological_process	5	synaptonemal complex assembly	24	62
GO:0150093	GO:0150093	biological_process	7	amyloid-beta clearance by transcytosis	24	56
GO:0030195	GO:0030195	biological_process	7	negative regulation of blood coagulation	24	39
GO:0042769	GO:0042769	biological_process	6	DNA damage response, detection of DNA damage	24	65
GO:0051090	GO:0051090	biological_process	8	regulation of DNA-binding transcription factor activity	24	56
GO:0071294	GO:0071294	biological_process	7	cellular response to zinc ion	24	47
GO:0040037	GO:0040037	biological_process	8	negative regulation of fibroblast growth factor receptor signaling pathway	24	69
GO:0090091	GO:0090091	biological_process	8	positive regulation of extracellular matrix disassembly	24	50
GO:0042438	GO:0042438	biological_process	7	melanin biosynthetic process	24	38
GO:0060134	GO:0060134	biological_process	7	prepulse inhibition	23	32
GO:0051298	GO:0051298	biological_process	4	centrosome duplication	23	69
GO:0043981	GO:0043981	biological_process	11	histone H4-K5 acetylation	23	37
GO:0061061	GO:0061061	biological_process	4	muscle structure development	23	55
GO:0042308	GO:0042308	biological_process	9	negative regulation of protein import into nucleus	23	36
GO:0045475	GO:0045475	biological_process	4	locomotor rhythm	23	47
GO:0006590	GO:0006590	biological_process	6	thyroid hormone generation	23	46
GO:0006636	GO:0006636	biological_process	10	unsaturated fatty acid biosynthetic process	23	49
GO:0032495	GO:0032495	biological_process	5	response to muramyl dipeptide	23	47
GO:0051604	GO:0051604	biological_process	6	protein maturation	23	46
GO:0032687	GO:0032687	biological_process	8	negative regulation of interferon-alpha production	23	69
GO:0098662	GO:0098662	biological_process	8	inorganic cation transmembrane transport	23	57
GO:0036289	GO:0036289	biological_process	10	peptidyl-serine autophosphorylation	23	66
GO:0051770	GO:0051770	biological_process	8	positive regulation of nitric-oxide synthase biosynthetic process	23	41
GO:0099525	GO:0099525	biological_process	5	presynaptic dense core vesicle exocytosis	23	49
GO:0050801	GO:0050801	biological_process	6	ion homeostasis	23	61
GO:1903146	GO:1903146	biological_process	8	regulation of autophagy of mitochondrion	23	46
GO:0010831	GO:0010831	biological_process	9	positive regulation of myotube differentiation	23	40
GO:0075732	GO:0075732	biological_process	8	viral penetration into host nucleus	23	40
GO:0001824	GO:0001824	biological_process	4	blastocyst development	23	46
GO:0000387	GO:0000387	biological_process	8	spliceosomal snRNP assembly	23	55
GO:0003223	GO:0003223	biological_process	8	ventricular compact myocardium morphogenesis	23	50
GO:0032228	GO:0032228	biological_process	8	regulation of synaptic transmission, GABAergic	23	46
GO:0043982	GO:0043982	biological_process	11	histone H4-K8 acetylation	23	37
GO:0048752	GO:0048752	biological_process	5	semicircular canal morphogenesis	23	35
GO:0030449	GO:0030449	biological_process	9	regulation of complement activation	23	50
GO:0097242	GO:0097242	biological_process	3	amyloid-beta clearance	23	35
GO:0071803	GO:0071803	biological_process	7	positive regulation of podosome assembly	23	39
GO:0001774	GO:0001774	biological_process	6	microglial cell activation	23	30
GO:0045198	GO:0045198	biological_process	7	establishment of epithelial cell apical/basal polarity	23	55
GO:0097692	GO:0097692	biological_process	13	histone H3-K4 monomethylation	23	61
GO:0016070	GO:0016070	biological_process	7	RNA metabolic process	23	56
GO:0071321	GO:0071321	biological_process	8	cellular response to cGMP	23	61
GO:0007603	GO:0007603	biological_process	5	phototransduction, visible light	23	27
GO:0061621	GO:0061621	biological_process	12	canonical glycolysis	23	41
GO:0061072	GO:0061072	biological_process	4	iris morphogenesis	23	31
GO:0022400	GO:0022400	biological_process	8	regulation of rhodopsin mediated signaling pathway	23	41
GO:0046716	GO:0046716	biological_process	4	muscle cell cellular homeostasis	23	44
GO:0060042	GO:0060042	biological_process	4	retina morphogenesis in camera-type eye	23	40
GO:0048468	GO:0048468	biological_process	4	cell development	23	37
GO:0001967	GO:0001967	biological_process	4	suckling behavior	23	42
GO:1903428	GO:1903428	biological_process	7	positive regulation of reactive oxygen species biosynthetic process	23	41
GO:0018057	GO:0018057	biological_process	9	peptidyl-lysine oxidation	23	32
GO:0035307	GO:0035307	biological_process	9	positive regulation of protein dephosphorylation	23	52
GO:0031987	GO:0031987	biological_process	3	locomotion involved in locomotory behavior	23	39
GO:0007614	GO:0007614	biological_process	5	short-term memory	23	29
GO:0008053	GO:0008053	biological_process	6	mitochondrial fusion	23	44
GO:0006029	GO:0006029	biological_process	7	proteoglycan metabolic process	23	51
GO:0010824	GO:0010824	biological_process	8	regulation of centrosome duplication	23	44
GO:1900029	GO:1900029	biological_process	9	positive regulation of ruffle assembly	23	55
GO:0042446	GO:0042446	biological_process	4	hormone biosynthetic process	23	35
GO:0000380	GO:0000380	biological_process	13	alternative mRNA splicing, via spliceosome	23	67
GO:0050909	GO:0050909	biological_process	7	sensory perception of taste	23	27
GO:0050927	GO:0050927	biological_process	8	positive regulation of positive chemotaxis	23	30
GO:0048513	GO:0048513	biological_process	4	animal organ development	23	40
GO:0006626	GO:0006626	biological_process	11	protein targeting to mitochondrion	23	59
GO:0098912	GO:0098912	biological_process	8	membrane depolarization during atrial cardiac muscle cell action potential	23	28
GO:0032695	GO:0032695	biological_process	7	negative regulation of interleukin-12 production	23	36
GO:0032515	GO:0032515	biological_process	11	negative regulation of phosphoprotein phosphatase activity	23	53
GO:0007340	GO:0007340	biological_process	3	acrosome reaction	23	43
GO:0006997	GO:0006997	biological_process	5	nucleus organization	23	55
GO:0006044	GO:0006044	biological_process	7	N-acetylglucosamine metabolic process	23	58
GO:0014049	GO:0014049	biological_process	9	positive regulation of glutamate secretion	23	39
GO:0044179	GO:0044179	biological_process	5	hemolysis in other organism	23	36
GO:0010332	GO:0010332	biological_process	6	response to gamma radiation	23	50
GO:1990049	GO:1990049	biological_process	11	retrograde neuronal dense core vesicle transport	23	40
GO:0050918	GO:0050918	biological_process	5	positive chemotaxis	23	54
GO:0003231	GO:0003231	biological_process	5	cardiac ventricle development	23	30
GO:1903351	GO:1903351	biological_process	6	cellular response to dopamine	23	56
GO:0042326	GO:0042326	biological_process	9	negative regulation of phosphorylation	23	37
GO:0051896	GO:0051896	biological_process	8	regulation of protein kinase B signaling	23	46
GO:0010666	GO:0010666	biological_process	11	positive regulation of cardiac muscle cell apoptotic process	23	35
GO:0009117	GO:0009117	biological_process	7	nucleotide metabolic process	23	85
GO:0003323	GO:0003323	biological_process	8	type B pancreatic cell development	23	23
GO:0021953	GO:0021953	biological_process	6	central nervous system neuron differentiation	23	35
GO:0048148	GO:0048148	biological_process	4	behavioral response to cocaine	22	34
GO:0036503	GO:0036503	biological_process	6	ERAD pathway	22	44
GO:0050871	GO:0050871	biological_process	8	positive regulation of B cell activation	22	40
GO:0060710	GO:0060710	biological_process	3	chorio-allantoic fusion	22	31
GO:0090309	GO:0090309	biological_process	10	positive regulation of DNA methylation-dependent heterochromatin assembly	22	54
GO:0030948	GO:0030948	biological_process	8	negative regulation of vascular endothelial growth factor receptor signaling pathway	22	47
GO:0019058	GO:0019058	biological_process	6	viral life cycle	22	31
GO:0048681	GO:0048681	biological_process	7	negative regulation of axon regeneration	22	63
GO:0030520	GO:0030520	biological_process	6	intracellular estrogen receptor signaling pathway	22	37
GO:0097066	GO:0097066	biological_process	5	response to thyroid hormone	22	31
GO:0090110	GO:0090110	biological_process	6	COPII-coated vesicle cargo loading	22	57
GO:0021952	GO:0021952	biological_process	10	central nervous system projection neuron axonogenesis	22	57
GO:0071709	GO:0071709	biological_process	5	membrane assembly	22	79
GO:0003170	GO:0003170	biological_process	4	heart valve development	22	50
GO:0042407	GO:0042407	biological_process	8	cristae formation	22	47
GO:0010832	GO:0010832	biological_process	9	negative regulation of myotube differentiation	22	42
GO:0014054	GO:0014054	biological_process	8	positive regulation of gamma-aminobutyric acid secretion	22	60
GO:0035136	GO:0035136	biological_process	6	forelimb morphogenesis	22	28
GO:0060174	GO:0060174	biological_process	4	limb bud formation	22	40
GO:0008272	GO:0008272	biological_process	8	sulfate transport	22	38
GO:0031103	GO:0031103	biological_process	6	axon regeneration	22	31
GO:0055015	GO:0055015	biological_process	8	ventricular cardiac muscle cell development	22	40
GO:0071691	GO:0071691	biological_process	6	cardiac muscle thin filament assembly	22	54
GO:0009299	GO:0009299	biological_process	8	mRNA transcription	22	32
GO:0008354	GO:0008354	biological_process	6	germ cell migration	22	40
GO:0032735	GO:0032735	biological_process	7	positive regulation of interleukin-12 production	22	40
GO:0001655	GO:0001655	biological_process	5	urogenital system development	22	34
GO:0086014	GO:0086014	biological_process	8	atrial cardiac muscle cell action potential	22	41
GO:0048048	GO:0048048	biological_process	6	embryonic eye morphogenesis	22	43
GO:0001893	GO:0001893	biological_process	4	maternal placenta development	22	45
GO:0030950	GO:0030950	biological_process	7	establishment or maintenance of actin cytoskeleton polarity	22	38
GO:0060716	GO:0060716	biological_process	6	labyrinthine layer blood vessel development	22	35
GO:0061640	GO:0061640	biological_process	5	cytoskeleton-dependent cytokinesis	22	35
GO:0016226	GO:0016226	biological_process	5	iron-sulfur cluster assembly	22	49
GO:0070831	GO:0070831	biological_process	5	basement membrane assembly	22	38
GO:0009060	GO:0009060	biological_process	7	aerobic respiration	22	34
GO:1902966	GO:1902966	biological_process	9	positive regulation of protein localization to early endosome	22	40
GO:0071599	GO:0071599	biological_process	6	otic vesicle development	22	45
GO:0003146	GO:0003146	biological_process	6	heart jogging	22	43
GO:0042045	GO:0042045	biological_process	6	epithelial fluid transport	22	37
GO:0008631	GO:0008631	biological_process	6	intrinsic apoptotic signaling pathway in response to oxidative stress	22	33
GO:0072091	GO:0072091	biological_process	6	regulation of stem cell proliferation	22	40
GO:0051775	GO:0051775	biological_process	3	response to redox state	22	41
GO:0060055	GO:0060055	biological_process	5	angiogenesis involved in wound healing	22	37
GO:0032502	GO:0032502	biological_process	2	developmental process	22	31
GO:0007525	GO:0007525	biological_process	5	somatic muscle development	22	49
GO:0042753	GO:0042753	biological_process	5	positive regulation of circadian rhythm	22	49
GO:0051044	GO:0051044	biological_process	8	positive regulation of membrane protein ectodomain proteolysis	22	49
GO:0021904	GO:0021904	biological_process	6	dorsal/ventral neural tube patterning	22	33
GO:0007004	GO:0007004	biological_process	9	telomere maintenance via telomerase	22	43
GO:0001504	GO:0001504	biological_process	5	neurotransmitter uptake	22	29
GO:0045947	GO:0045947	biological_process	10	negative regulation of translational initiation	22	41
GO:2000009	GO:2000009	biological_process	6	negative regulation of protein localization to cell surface	22	44
GO:0032469	GO:0032469	biological_process	11	endoplasmic reticulum calcium ion homeostasis	22	36
GO:0071897	GO:0071897	biological_process	7	DNA biosynthetic process	22	48
GO:0007196	GO:0007196	biological_process	8	adenylate cyclase-inhibiting G protein-coupled glutamate receptor signaling pathway	22	26
GO:0043114	GO:0043114	biological_process	6	regulation of vascular permeability	22	46
GO:0034616	GO:0034616	biological_process	5	response to laminar fluid shear stress	22	59
GO:0006826	GO:0006826	biological_process	9	iron ion transport	22	38
GO:0031396	GO:0031396	biological_process	9	regulation of protein ubiquitination	22	48
GO:0007141	GO:0007141	biological_process	7	male meiosis I	22	54
GO:0006401	GO:0006401	biological_process	8	RNA catabolic process	22	53
GO:0045794	GO:0045794	biological_process	7	negative regulation of cell volume	22	70
GO:0030007	GO:0030007	biological_process	10	cellular potassium ion homeostasis	22	37
GO:0012501	GO:0012501	biological_process	4	programmed cell death	22	44
GO:0035338	GO:0035338	biological_process	9	long-chain fatty-acyl-CoA biosynthetic process	22	51
GO:0010906	GO:0010906	biological_process	8	regulation of glucose metabolic process	22	33
GO:0032506	GO:0032506	biological_process	4	cytokinetic process	22	39
GO:0001516	GO:0001516	biological_process	10	prostaglandin biosynthetic process	22	32
GO:0097623	GO:0097623	biological_process	12	potassium ion export across plasma membrane	22	34
GO:0006942	GO:0006942	biological_process	8	regulation of striated muscle contraction	22	25
GO:0051412	GO:0051412	biological_process	8	response to corticosterone	22	41
GO:0048490	GO:0048490	biological_process	11	anterograde synaptic vesicle transport	22	49
GO:0060390	GO:0060390	biological_process	8	regulation of SMAD protein signal transduction	22	62
GO:0045019	GO:0045019	biological_process	8	negative regulation of nitric oxide biosynthetic process	22	36
GO:0048311	GO:0048311	biological_process	6	mitochondrion distribution	22	40
GO:0036309	GO:0036309	biological_process	7	protein localization to M-band	22	39
GO:0010820	GO:0010820	biological_process	9	positive regulation of T cell chemotaxis	22	54
GO:0035865	GO:0035865	biological_process	7	cellular response to potassium ion	22	42
GO:0046855	GO:0046855	biological_process	8	inositol phosphate dephosphorylation	22	69
GO:0034453	GO:0034453	biological_process	7	microtubule anchoring	22	105
GO:0014832	GO:0014832	biological_process	8	urinary bladder smooth muscle contraction	22	23
GO:0044351	GO:0044351	biological_process	8	macropinocytosis	22	52
GO:0048646	GO:0048646	biological_process	3	anatomical structure formation involved in morphogenesis	22	42
GO:0035640	GO:0035640	biological_process	3	exploration behavior	22	58
GO:0006164	GO:0006164	biological_process	9	purine nucleotide biosynthetic process	22	54
GO:0021794	GO:0021794	biological_process	4	thalamus development	22	41
GO:0051904	GO:0051904	biological_process	6	pigment granule transport	22	53
GO:0051258	GO:0051258	biological_process	7	protein polymerization	22	50
GO:0060347	GO:0060347	biological_process	5	heart trabecula formation	22	38
GO:0032006	GO:0032006	biological_process	8	regulation of TOR signaling	22	48
GO:0042574	GO:0042574	biological_process	10	retinal metabolic process	22	41
GO:0006910	GO:0006910	biological_process	4	phagocytosis, recognition	22	37
GO:0048333	GO:0048333	biological_process	5	mesodermal cell differentiation	21	46
GO:0006828	GO:0006828	biological_process	9	manganese ion transport	21	34
GO:0032930	GO:0032930	biological_process	9	positive regulation of superoxide anion generation	21	29
GO:0009987	GO:0009987	biological_process	2	cellular process	21	31
GO:0003417	GO:0003417	biological_process	7	growth plate cartilage development	21	29
GO:0034379	GO:0034379	biological_process	8	very-low-density lipoprotein particle assembly	21	44
GO:0032211	GO:0032211	biological_process	11	negative regulation of telomere maintenance via telomerase	21	66
GO:0071420	GO:0071420	biological_process	7	cellular response to histamine	21	34
GO:0006646	GO:0006646	biological_process	9	phosphatidylethanolamine biosynthetic process	21	48
GO:0051014	GO:0051014	biological_process	4	actin filament severing	21	54
GO:0042754	GO:0042754	biological_process	5	negative regulation of circadian rhythm	21	30
GO:2001056	GO:2001056	biological_process	11	positive regulation of cysteine-type endopeptidase activity	21	52
GO:0042417	GO:0042417	biological_process	8	dopamine metabolic process	21	44
[truncated: 9,716 more rows]

## Sheet: MF top with filter
	GO.term	Ontology	GO.levels	Name	No..genes	No..transcripts
GO:0046872	GO:0046872	molecular_function	5	metal ion binding	4704	10263
GO:0003677	GO:0003677	molecular_function	5	DNA binding	3513	7027
GO:0005524	GO:0005524	molecular_function	4	ATP binding	3143	7175
GO:0005515	GO:0005515	molecular_function	3	protein binding	2949	7442
GO:0042802	GO:0042802	molecular_function	4	identical protein binding	2215	4723
GO:0003723	GO:0003723	molecular_function	5	RNA binding	1820	3902
GO:0008270	GO:0008270	molecular_function	7	zinc ion binding	1773	3645
GO:0003676	GO:0003676	molecular_function	4	nucleic acid binding	1718	3695
GO:0005509	GO:0005509	molecular_function	6	calcium ion binding	1470	3007
GO:0003700	GO:0003700	molecular_function	3	DNA-binding transcription factor activity	1419	2599
GO:0003964	GO:0003964	molecular_function	7	RNA-directed DNA polymerase activity	1266	2353
GO:0043565	GO:0043565	molecular_function	6	sequence-specific DNA binding	1164	2094
GO:0000981	GO:0000981	molecular_function	4	DNA-binding transcription factor activity, RNA polymerase II-specific	1049	1971
GO:0042803	GO:0042803	molecular_function	5	protein homodimerization activity	1004	2119
GO:0000978	GO:0000978	molecular_function	9	RNA polymerase II cis-regulatory region sequence-specific DNA binding	895	1696
GO:0004672	GO:0004672	molecular_function	6	protein kinase activity	853	1973
GO:0004519	GO:0004519	molecular_function	6	endonuclease activity	836	1491
GO:0004674	GO:0004674	molecular_function	7	protein serine/threonine kinase activity	819	1854
GO:0019901	GO:0019901	molecular_function	6	protein kinase binding	800	1787
GO:0004190	GO:0004190	molecular_function	7	aspartic-type endopeptidase activity	760	1327
GO:0003779	GO:0003779	molecular_function	5	actin binding	730	1819
GO:0044877	GO:0044877	molecular_function	3	protein-containing complex binding	719	1606
GO:0005525	GO:0005525	molecular_function	7	GTP binding	706	1270
GO:0005516	GO:0005516	molecular_function	4	calmodulin binding	691	1398
GO:0001228	GO:0001228	molecular_function	5	DNA-binding transcription activator activity, RNA polymerase II-specific	683	1271
GO:0003682	GO:0003682	molecular_function	3	chromatin binding	670	1489
GO:0004930	GO:0004930	molecular_function	5	G protein-coupled receptor activity	653	1023
GO:0051015	GO:0051015	molecular_function	6	actin filament binding	619	1273
GO:0003924	GO:0003924	molecular_function	8	GTPase activity	570	1045
GO:0008134	GO:0008134	molecular_function	4	transcription factor binding	531	1062
GO:0003887	GO:0003887	molecular_function	7	DNA-directed DNA polymerase activity	527	925
GO:0019899	GO:0019899	molecular_function	4	enzyme binding	518	934
GO:0000977	GO:0000977	molecular_function	8	RNA polymerase II regulatory region sequence-specific DNA binding	517	896
GO:0046983	GO:0046983	molecular_function	4	protein dimerization activity	510	1183
GO:0008017	GO:0008017	molecular_function	6	microtubule binding	456	1145
GO:0019904	GO:0019904	molecular_function	4	protein domain specific binding	451	1038
GO:0005102	GO:0005102	molecular_function	4	signaling receptor binding	427	867
GO:0046982	GO:0046982	molecular_function	5	protein heterodimerization activity	424	921
GO:0005096	GO:0005096	molecular_function	5	GTPase activator activity	423	1271
GO:0016887	GO:0016887	molecular_function	8	ATPase activity	414	1046
GO:0001227	GO:0001227	molecular_function	5	DNA-binding transcription repressor activity, RNA polymerase II-specific	414	719
GO:0044212	GO:0044212	molecular_function	6	transcription regulatory region DNA binding	381	638
GO:0038023	GO:0038023	molecular_function	3	signaling receptor activity	372	641
GO:0045296	GO:0045296	molecular_function	5	cadherin binding	371	917
GO:0000287	GO:0000287	molecular_function	6	magnesium ion binding	361	809
GO:0004842	GO:0004842	molecular_function	5	ubiquitin-protein transferase activity	358	774
GO:0003713	GO:0003713	molecular_function	4	transcription coactivator activity	356	810
GO:0008233	GO:0008233	molecular_function	4	peptidase activity	341	604
GO:0008022	GO:0008022	molecular_function	4	protein C-terminus binding	326	783
GO:0031625	GO:0031625	molecular_function	6	ubiquitin protein ligase binding	326	695
GO:0003714	GO:0003714	molecular_function	4	transcription corepressor activity	311	605
GO:0061630	GO:0061630	molecular_function	6	ubiquitin protein ligase activity	305	656
GO:0008201	GO:0008201	molecular_function	5	heparin binding	304	582
GO:0008289	GO:0008289	molecular_function	3	lipid binding	304	633
GO:0016787	GO:0016787	molecular_function	3	hydrolase activity	298	720
GO:0016491	GO:0016491	molecular_function	3	oxidoreductase activity	280	591
GO:0005198	GO:0005198	molecular_function	2	structural molecule activity	279	632
GO:0044325	GO:0044325	molecular_function	4	ion channel binding	271	695
GO:0005216	GO:0005216	molecular_function	5	ion channel activity	267	560
GO:0030246	GO:0030246	molecular_function	3	carbohydrate binding	261	650
GO:0003824	GO:0003824	molecular_function	2	catalytic activity	257	593
GO:0005085	GO:0005085	molecular_function	6	guanyl-nucleotide exchange factor activity	249	689
GO:0017137	GO:0017137	molecular_function	8	Rab GTPase binding	248	689
GO:0003774	GO:0003774	molecular_function	8	motor activity	247	481
GO:0022857	GO:0022857	molecular_function	3	transmembrane transporter activity	241	559
GO:0003729	GO:0003729	molecular_function	6	mRNA binding	240	547
GO:0005178	GO:0005178	molecular_function	5	integrin binding	232	472
GO:0017124	GO:0017124	molecular_function	5	SH3 domain binding	231	582
GO:0004523	GO:0004523	molecular_function	9	RNA-DNA hybrid ribonuclease activity	228	363
GO:0005201	GO:0005201	molecular_function	3	extracellular matrix structural constituent	226	436
GO:0030165	GO:0030165	molecular_function	5	PDZ domain binding	222	465
GO:0005200	GO:0005200	molecular_function	3	structural constituent of cytoskeleton	209	499
GO:0004713	GO:0004713	molecular_function	7	protein tyrosine kinase activity	204	390
GO:0005543	GO:0005543	molecular_function	4	phospholipid binding	203	482
GO:0008083	GO:0008083	molecular_function	6	growth factor activity	195	297
GO:0042393	GO:0042393	molecular_function	4	histone binding	193	427
GO:0004252	GO:0004252	molecular_function	7	serine-type endopeptidase activity	193	363
GO:0002020	GO:0002020	molecular_function	5	protease binding	185	304
GO:0008168	GO:0008168	molecular_function	5	methyltransferase activity	183	440
GO:0020037	GO:0020037	molecular_function	5	heme binding	182	318
GO:0008092	GO:0008092	molecular_function	4	cytoskeletal protein binding	182	398
GO:0000166	GO:0000166	molecular_function	4	nucleotide binding	181	421
GO:0004725	GO:0004725	molecular_function	8	protein tyrosine phosphatase activity	180	462
GO:0005506	GO:0005506	molecular_function	7	iron ion binding	178	338
GO:0004888	GO:0004888	molecular_function	4	transmembrane signaling receptor activity	176	290
GO:0047485	GO:0047485	molecular_function	4	protein N-terminus binding	173	491
GO:0005262	GO:0005262	molecular_function	7	calcium channel activity	173	304
GO:0016301	GO:0016301	molecular_function	5	kinase activity	172	394
GO:0035091	GO:0035091	molecular_function	5	phosphatidylinositol binding	169	447
GO:0005249	GO:0005249	molecular_function	8	voltage-gated potassium channel activity	167	349
GO:0005245	GO:0005245	molecular_function	8	voltage-gated calcium channel activity	167	345
GO:0030506	GO:0030506	molecular_function	5	ankyrin binding	163	338
GO:0003735	GO:0003735	molecular_function	3	structural constituent of ribosome	162	199
GO:0005546	GO:0005546	molecular_function	8	phosphatidylinositol-4,5-bisphosphate binding	159	326
GO:0005518	GO:0005518	molecular_function	4	collagen binding	157	304
GO:0008013	GO:0008013	molecular_function	4	beta-catenin binding	157	332
GO:0042826	GO:0042826	molecular_function	5	histone deacetylase binding	157	315
GO:0004222	GO:0004222	molecular_function	7	metalloendopeptidase activity	156	322
GO:0050839	GO:0050839	molecular_function	4	cell adhesion molecule binding	154	398
GO:0019900	GO:0019900	molecular_function	5	kinase binding	153	353
GO:0003777	GO:0003777	molecular_function	9	microtubule motor activity	152	377
GO:0003712	GO:0003712	molecular_function	3	transcription coregulator activity	151	381
GO:0000976	GO:0000976	molecular_function	7	transcription regulatory region sequence-specific DNA binding	151	244
GO:0043621	GO:0043621	molecular_function	4	protein self-association	148	257
GO:0004540	GO:0004540	molecular_function	6	ribonuclease activity	148	244
GO:0097110	GO:0097110	molecular_function	4	scaffold protein binding	147	319
GO:0008307	GO:0008307	molecular_function	3	structural constituent of muscle	147	292
GO:0005261	GO:0005261	molecular_function	6	cation channel activity	142	254
GO:0005089	GO:0005089	molecular_function	8	Rho guanyl-nucleotide exchange factor activity	138	382
GO:0003690	GO:0003690	molecular_function	6	double-stranded DNA binding	138	309
GO:0004714	GO:0004714	molecular_function	8	transmembrane receptor protein tyrosine kinase activity	136	259
GO:0051117	GO:0051117	molecular_function	5	ATPase binding	135	314
GO:0019903	GO:0019903	molecular_function	6	protein phosphatase binding	133	311
GO:0005244	GO:0005244	molecular_function	8	voltage-gated ion channel activity	131	210
GO:0016740	GO:0016740	molecular_function	3	transferase activity	130	250
GO:0031490	GO:0031490	molecular_function	6	chromatin DNA binding	129	245
GO:0008144	GO:0008144	molecular_function	3	drug binding	127	199
GO:0003697	GO:0003697	molecular_function	6	single-stranded DNA binding	123	328
GO:0005125	GO:0005125	molecular_function	6	cytokine activity	122	198
GO:0001540	GO:0001540	molecular_function	5	amyloid-beta binding	120	226
GO:0005547	GO:0005547	molecular_function	7	phosphatidylinositol-3,4,5-trisphosphate binding	119	259
GO:1904315	GO:1904315	molecular_function	9	transmitter-gated ion channel activity involved in regulation of postsynaptic membrane potential	119	209
GO:0046332	GO:0046332	molecular_function	4	SMAD binding	118	248
GO:0003707	GO:0003707	molecular_function	4	steroid hormone receptor activity	117	187
GO:0042277	GO:0042277	molecular_function	4	peptide binding	116	195
GO:0015293	GO:0015293	molecular_function	6	symporter activity	116	220
GO:1990841	GO:1990841	molecular_function	4	promoter-specific chromatin binding	116	214
GO:0005254	GO:0005254	molecular_function	7	chloride channel activity	114	171
GO:0001085	GO:0001085	molecular_function	5	RNA polymerase II transcription factor binding	114	202
GO:0030674	GO:0030674	molecular_function	4	protein-macromolecule adaptor activity	114	259
GO:0051082	GO:0051082	molecular_function	4	unfolded protein binding	112	227
GO:0002039	GO:0002039	molecular_function	4	p53 binding	112	243
GO:0030374	GO:0030374	molecular_function	5	nuclear receptor transcription coactivator activity	112	270
GO:0019905	GO:0019905	molecular_function	5	syntaxin binding	110	248
GO:0060090	GO:0060090	molecular_function	3	molecular adaptor activity	109	258
GO:0043531	GO:0043531	molecular_function	8	ADP binding	108	254
GO:0005179	GO:0005179	molecular_function	6	hormone activity	108	148
GO:0004867	GO:0004867	molecular_function	7	serine-type endopeptidase inhibitor activity	107	209
GO:0004175	GO:0004175	molecular_function	6	endopeptidase activity	107	214
GO:0005248	GO:0005248	molecular_function	8	voltage-gated sodium channel activity	107	186
GO:0051087	GO:0051087	molecular_function	4	chaperone binding	106	204
GO:0003678	GO:0003678	molecular_function	9	DNA helicase activity	105	315
GO:0019902	GO:0019902	molecular_function	5	phosphatase binding	105	234
GO:0030145	GO:0030145	molecular_function	7	manganese ion binding	105	226
GO:0003727	GO:0003727	molecular_function	6	single-stranded RNA binding	104	217
GO:0019789	GO:0019789	molecular_function	5	SUMO transferase activity	104	274
GO:0004879	GO:0004879	molecular_function	5	nuclear receptor activity	103	167
GO:0004843	GO:0004843	molecular_function	9	thiol-dependent ubiquitin-specific protease activity	103	256
GO:0003725	GO:0003725	molecular_function	6	double-stranded RNA binding	102	203
GO:0036459	GO:0036459	molecular_function	8	thiol-dependent ubiquitinyl hydrolase activity	102	258
GO:0048306	GO:0048306	molecular_function	4	calcium-dependent protein binding	101	187
GO:0019003	GO:0019003	molecular_function	7	GDP binding	101	176
GO:0000149	GO:0000149	molecular_function	4	SNARE binding	99	218
GO:0009036	GO:0009036	molecular_function	9	type II site-specific deoxyribonuclease activity	99	154
GO:0051371	GO:0051371	molecular_function	7	muscle alpha-actinin binding	97	145
GO:0000146	GO:0000146	molecular_function	9	microfilament motor activity	97	188
GO:0003724	GO:0003724	molecular_function	9	RNA helicase activity	97	268
GO:0008066	GO:0008066	molecular_function	5	glutamate receptor activity	96	165
GO:0032266	GO:0032266	molecular_function	7	phosphatidylinositol-3-phosphate binding	96	211
GO:0019894	GO:0019894	molecular_function	5	kinesin binding	93	294
GO:0001664	GO:0001664	molecular_function	5	G protein-coupled receptor binding	93	177
GO:0030507	GO:0030507	molecular_function	5	spectrin binding	93	256
GO:0005080	GO:0005080	molecular_function	7	protein kinase C binding	92	177
GO:0003730	GO:0003730	molecular_function	7	mRNA 3-UTR binding	89	218
GO:0043130	GO:0043130	molecular_function	5	ubiquitin binding	89	194
GO:0004715	GO:0004715	molecular_function	8	non-membrane spanning protein tyrosine kinase activity	89	205
GO:0042626	GO:0042626	molecular_function	7	ATPase-coupled transmembrane transporter activity	88	215
GO:0008528	GO:0008528	molecular_function	5	G protein-coupled peptide receptor activity	88	145
GO:0015631	GO:0015631	molecular_function	5	tubulin binding	88	165
GO:0015485	GO:0015485	molecular_function	6	cholesterol binding	87	159
GO:0004722	GO:0004722	molecular_function	8	protein serine/threonine phosphatase activity	87	183
GO:0001102	GO:0001102	molecular_function	6	RNA polymerase II activating transcription factor binding	86	159
GO:0000987	GO:0000987	molecular_function	8	cis-regulatory region sequence-specific DNA binding	86	145
GO:0051393	GO:0051393	molecular_function	6	alpha-actinin binding	85	170
GO:0017048	GO:0017048	molecular_function	8	Rho GTPase binding	85	189
GO:0030898	GO:0030898	molecular_function	10	actin-dependent ATPase activity	85	167
GO:0005267	GO:0005267	molecular_function	7	potassium channel activity	84	167
GO:0035064	GO:0035064	molecular_function	5	methylated histone binding	84	204
GO:0005544	GO:0005544	molecular_function	5	calcium-dependent phospholipid binding	84	199
GO:0004197	GO:0004197	molecular_function	7	cysteine-type endopeptidase activity	84	226
GO:0030971	GO:0030971	molecular_function	5	receptor tyrosine kinase binding	83	174
GO:0015276	GO:0015276	molecular_function	6	ligand-gated ion channel activity	83	156
GO:0005044	GO:0005044	molecular_function	3	scavenger receptor activity	80	152
GO:0005230	GO:0005230	molecular_function	7	extracellular ligand-gated ion channel activity	77	120
GO:0048365	GO:0048365	molecular_function	9	Rac GTPase binding	77	236
GO:0008237	GO:0008237	molecular_function	6	metallopeptidase activity	77	188
GO:0005246	GO:0005246	molecular_function	5	calcium channel regulator activity	77	144
GO:0001786	GO:0001786	molecular_function	5	phosphatidylserine binding	76	178
GO:0031072	GO:0031072	molecular_function	4	heat shock protein binding	76	162
GO:0030170	GO:0030170	molecular_function	5	pyridoxal phosphate binding	75	152
GO:0001965	GO:0001965	molecular_function	4	G-protein alpha-subunit binding	75	140
GO:0097718	GO:0097718	molecular_function	5	disordered domain specific binding	74	121
GO:0051020	GO:0051020	molecular_function	5	GTPase binding	74	172
GO:0008138	GO:0008138	molecular_function	8	protein tyrosine/serine/threonine phosphatase activity	73	134
GO:0030552	GO:0030552	molecular_function	6	cAMP binding	73	182
GO:0043325	GO:0043325	molecular_function	8	phosphatidylinositol-3,4-bisphosphate binding	72	159
GO:0004970	GO:0004970	molecular_function	6	ionotropic glutamate receptor activity	72	135
GO:0042805	GO:0042805	molecular_function	5	actinin binding	72	108
GO:0008331	GO:0008331	molecular_function	9	high voltage-gated calcium channel activity	72	166
GO:0005507	GO:0005507	molecular_function	7	copper ion binding	71	115
GO:0008146	GO:0008146	molecular_function	5	sulfotransferase activity	71	118
GO:0030276	GO:0030276	molecular_function	4	clathrin binding	71	178
GO:0070273	GO:0070273	molecular_function	7	phosphatidylinositol-4-phosphate binding	70	135
GO:0051721	GO:0051721	molecular_function	7	protein phosphatase 2A binding	70	163
GO:0017046	GO:0017046	molecular_function	5	peptide hormone binding	70	128
GO:0005251	GO:0005251	molecular_function	9	delayed rectifier potassium channel activity	69	141
GO:0004402	GO:0004402	molecular_function	10	histone acetyltransferase activity	69	146
GO:0016746	GO:0016746	molecular_function	4	transferase activity, transferring acyl groups	68	169
GO:0050660	GO:0050660	molecular_function	5	flavin adenine dinucleotide binding	68	196
GO:0050681	GO:0050681	molecular_function	7	androgen receptor binding	68	157
GO:0004386	GO:0004386	molecular_function	8	helicase activity	68	184
GO:0071889	GO:0071889	molecular_function	4	14-3-3 protein binding	67	172
GO:0000049	GO:0000049	molecular_function	6	tRNA binding	67	205
GO:0008236	GO:0008236	molecular_function	5	serine-type peptidase activity	67	165
GO:0016791	GO:0016791	molecular_function	6	phosphatase activity	66	148
GO:0003684	GO:0003684	molecular_function	6	damaged DNA binding	66	222
GO:0001618	GO:0001618	molecular_function	3	virus receptor activity	65	113
GO:0070491	GO:0070491	molecular_function	5	repressing transcription factor binding	65	130
GO:0015459	GO:0015459	molecular_function	5	potassium channel regulator activity	65	158
GO:0090729	GO:0090729	molecular_function	2	toxin activity	64	93
GO:0008375	GO:0008375	molecular_function	6	acetylglucosaminyltransferase activity	64	132
GO:0031683	GO:0031683	molecular_function	4	G-protein beta/gamma-subunit complex binding	64	105
GO:0031433	GO:0031433	molecular_function	5	telethonin binding	63	81
GO:0019888	GO:0019888	molecular_function	5	protein phosphatase regulator activity	63	112
GO:0033613	GO:0033613	molecular_function	5	activating transcription factor binding	63	142
GO:0004721	GO:0004721	molecular_function	7	phosphoprotein phosphatase activity	63	137
GO:0005154	GO:0005154	molecular_function	6	epidermal growth factor receptor binding	63	169
GO:0017075	GO:0017075	molecular_function	6	syntaxin-1 binding	62	116
GO:0008574	GO:0008574	molecular_function	11	ATP-dependent microtubule motor activity, plus-end-directed	61	131
GO:0070888	GO:0070888	molecular_function	10	E-box binding	61	118
GO:0048156	GO:0048156	molecular_function	5	tau protein binding	61	148
GO:0003743	GO:0003743	molecular_function	7	translation initiation factor activity	61	125
GO:0004435	GO:0004435	molecular_function	8	phosphatidylinositol phospholipase C activity	60	122
GO:0050840	GO:0050840	molecular_function	3	extracellular matrix binding	60	125
GO:0035255	GO:0035255	molecular_function	6	ionotropic glutamate receptor binding	59	122
GO:0030331	GO:0030331	molecular_function	7	estrogen receptor binding	59	144
GO:0030544	GO:0030544	molecular_function	5	Hsp70 protein binding	59	117
GO:0035257	GO:0035257	molecular_function	5	nuclear hormone receptor binding	59	159
GO:0016757	GO:0016757	molecular_function	4	transferase activity, transferring glycosyl groups	59	118
GO:0043022	GO:0043022	molecular_function	5	ribosome binding	58	148
GO:0043014	GO:0043014	molecular_function	6	alpha-tubulin binding	58	113
GO:0016706	GO:0016706	molecular_function	5	2-oxoglutarate-dependent dioxygenase activity	58	185
GO:0046875	GO:0046875	molecular_function	5	ephrin receptor binding	58	109
GO:0051959	GO:0051959	molecular_function	4	dynein light intermediate chain binding	57	161
GO:0048487	GO:0048487	molecular_function	6	beta-tubulin binding	57	105
GO:0051879	GO:0051879	molecular_function	5	Hsp90 protein binding	57	131
GO:0004890	GO:0004890	molecular_function	6	GABA-A receptor activity	57	92
GO:0030742	GO:0030742	molecular_function	4	GTP-dependent protein binding	56	102
GO:0004518	GO:0004518	molecular_function	5	nuclease activity	56	203
GO:0019838	GO:0019838	molecular_function	4	growth factor binding	56	100
GO:0051287	GO:0051287	molecular_function	5	NAD binding	56	130
GO:0005070	GO:0005070	molecular_function	5	SH3/SH2 adaptor activity	55	133
GO:0035198	GO:0035198	molecular_function	7	miRNA binding	55	117
GO:0004984	GO:0004984	molecular_function	5	olfactory receptor activity	55	77
GO:0045505	GO:0045505	molecular_function	4	dynein intermediate chain binding	55	125
GO:0015278	GO:0015278	molecular_function	8	calcium-release channel activity	55	97
GO:0010314	GO:0010314	molecular_function	7	phosphatidylinositol-5-phosphate binding	54	89
GO:0001784	GO:0001784	molecular_function	6	phosphotyrosine residue binding	54	153
GO:0016705	GO:0016705	molecular_function	4	oxidoreductase activity, acting on paired donors, with incorporation or reduction of molecular oxygen	54	97
GO:0005215	GO:0005215	molecular_function	2	transporter activity	54	115
GO:0008094	GO:0008094	molecular_function	10	DNA-dependent ATPase activity	54	157
GO:0016616	GO:0016616	molecular_function	5	oxidoreductase activity, acting on the CH-OH group of donors, NAD or NADP as acceptor	54	120
GO:0004896	GO:0004896	molecular_function	5	cytokine receptor activity	53	99
GO:0039660	GO:0039660	molecular_function	3	structural constituent of virion	53	83
GO:0005109	GO:0005109	molecular_function	6	frizzled binding	53	86
GO:0051539	GO:0051539	molecular_function	5	4 iron, 4 sulfur cluster binding	53	189
GO:0050661	GO:0050661	molecular_function	5	NADP binding	53	108
GO:0030553	GO:0030553	molecular_function	6	cGMP binding	53	112
GO:0071949	GO:0071949	molecular_function	6	FAD binding	52	138
GO:0042169	GO:0042169	molecular_function	5	SH2 domain binding	52	106
GO:0051219	GO:0051219	molecular_function	4	phosphoprotein binding	52	104
GO:0140326	GO:0140326	molecular_function	NA	ATPase-coupled intramembrane lipid transporter activity	52	127
GO:0009055	GO:0009055	molecular_function	4	electron transfer activity	52	146
GO:0031267	GO:0031267	molecular_function	6	small GTPase binding	52	177
GO:0005319	GO:0005319	molecular_function	3	lipid transporter activity	51	95
GO:0019955	GO:0019955	molecular_function	4	cytokine binding	51	99
GO:0045499	GO:0045499	molecular_function	6	chemorepellent activity	51	91
GO:0080025	GO:0080025	molecular_function	8	phosphatidylinositol-3,5-bisphosphate binding	50	181
GO:0031624	GO:0031624	molecular_function	6	ubiquitin conjugating enzyme binding	50	91
GO:0004864	GO:0004864	molecular_function	6	protein phosphatase inhibitor activity	50	110
GO:0018024	GO:0018024	molecular_function	8	histone-lysine N-methyltransferase activity	50	114
GO:0017022	GO:0017022	molecular_function	5	myosin binding	49	118
GO:0050750	GO:0050750	molecular_function	6	low-density lipoprotein particle receptor binding	49	97
GO:0022848	GO:0022848	molecular_function	9	acetylcholine-gated cation-selective channel activity	49	67
GO:0019843	GO:0019843	molecular_function	6	rRNA binding	48	91
GO:0005222	GO:0005222	molecular_function	9	intracellular cAMP-activated cation channel activity	48	84
GO:0003755	GO:0003755	molecular_function	5	peptidyl-prolyl cis-trans isomerase activity	48	108
GO:0016788	GO:0016788	molecular_function	4	hydrolase activity, acting on ester bonds	48	124
GO:0016758	GO:0016758	molecular_function	5	transferase activity, transferring hexosyl groups	48	65
GO:0061631	GO:0061631	molecular_function	6	ubiquitin conjugating enzyme activity	47	88
GO:0031435	GO:0031435	molecular_function	7	mitogen-activated protein kinase kinase kinase binding	47	104
GO:0017112	GO:0017112	molecular_function	8	Rab guanyl-nucleotide exchange factor activity	47	172
GO:0051059	GO:0051059	molecular_function	5	NF-kappaB binding	47	98
GO:0097493	GO:0097493	molecular_function	3	structural molecule activity conferring elasticity	46	83
GO:0008234	GO:0008234	molecular_function	6	cysteine-type peptidase activity	46	113
GO:0003785	GO:0003785	molecular_function	6	actin monomer binding	46	95
GO:0016922	GO:0016922	molecular_function	6	nuclear receptor binding	46	109
GO:0050998	GO:0050998	molecular_function	5	nitric-oxide synthase binding	46	93
GO:0031210	GO:0031210	molecular_function	5	phosphatidylcholine binding	46	120
GO:0008047	GO:0008047	molecular_function	4	enzyme activator activity	46	102
GO:0003746	GO:0003746	molecular_function	7	translation elongation factor activity	46	85
GO:0004521	GO:0004521	molecular_function	7	endoribonuclease activity	45	93
GO:0004857	GO:0004857	molecular_function	4	enzyme inhibitor activity	45	87
GO:0005484	GO:0005484	molecular_function	4	SNAP receptor activity	45	86
GO:0031489	GO:0031489	molecular_function	6	myosin V binding	45	62
GO:0042165	GO:0042165	molecular_function	3	neurotransmitter binding	45	91
GO:0035035	GO:0035035	molecular_function	5	histone acetyltransferase binding	45	91
GO:0070577	GO:0070577	molecular_function	5	lysine-acetylated histone binding	45	133
GO:0030295	GO:0030295	molecular_function	6	protein kinase activator activity	45	117
GO:0120020	GO:0120020	molecular_function	6	cholesterol transfer activity	44	92
GO:0070063	GO:0070063	molecular_function	5	RNA polymerase binding	44	114
GO:0005112	GO:0005112	molecular_function	5	Notch binding	44	93
GO:0016829	GO:0016829	molecular_function	3	lyase activity	44	106
GO:0051010	GO:0051010	molecular_function	7	microtubule plus-end binding	44	143
GO:0001103	GO:0001103	molecular_function	6	RNA polymerase II repressing transcription factor binding	44	106
GO:0004693	GO:0004693	molecular_function	8	cyclin-dependent protein serine/threonine kinase activity	44	130
GO:0016849	GO:0016849	molecular_function	4	phosphorus-oxygen lyase activity	44	91
GO:0004181	GO:0004181	molecular_function	8	metallocarboxypeptidase activity	44	104
GO:1990782	GO:1990782	molecular_function	7	protein tyrosine kinase binding	43	75
GO:0017134	GO:0017134	molecular_function	5	fibroblast growth factor binding	43	84
GO:0005540	GO:0005540	molecular_function	5	hyaluronic acid binding	43	84
GO:0070679	GO:0070679	molecular_function	5	inositol 1,4,5 trisphosphate binding	43	80
GO:0015301	GO:0015301	molecular_function	6	anion:anion antiporter activity	43	61
GO:0019706	GO:0019706	molecular_function	7	protein-cysteine S-palmitoyltransferase activity	43	105
GO:0016874	GO:0016874	molecular_function	3	ligase activity	42	76
GO:0030215	GO:0030215	molecular_function	5	semaphorin receptor binding	42	105
GO:0004553	GO:0004553	molecular_function	5	hydrolase activity, hydrolyzing O-glycosyl compounds	42	104
GO:0016597	GO:0016597	molecular_function	6	amino acid binding	42	79
GO:0017154	GO:0017154	molecular_function	5	semaphorin receptor activity	42	80
GO:0030159	GO:0030159	molecular_function	4	receptor signaling complex adaptor activity	42	136
GO:0005496	GO:0005496	molecular_function	4	steroid binding	42	75
GO:0000979	GO:0000979	molecular_function	9	RNA polymerase II core promoter sequence-specific DNA binding	41	84
GO:0030332	GO:0030332	molecular_function	4	cyclin binding	41	80
GO:0044548	GO:0044548	molecular_function	4	S100 protein binding	41	94
GO:0017049	GO:0017049	molecular_function	9	GTP-Rho binding	41	96
GO:0000993	GO:0000993	molecular_function	6	RNA polymerase II complex binding	41	98
GO:0004016	GO:0004016	molecular_function	4	adenylate cyclase activity	41	81
GO:0070412	GO:0070412	molecular_function	5	R-SMAD binding	41	59
GO:0005158	GO:0005158	molecular_function	5	insulin receptor binding	41	106
GO:0017147	GO:0017147	molecular_function	4	Wnt-protein binding	41	69
GO:0031432	GO:0031432	molecular_function	5	titin binding	41	56
GO:0005219	GO:0005219	molecular_function	9	ryanodine-sensitive calcium-release channel activity	41	66
GO:0036312	GO:0036312	molecular_function	5	phosphatidylinositol 3-kinase regulatory subunit binding	40	123
GO:0008139	GO:0008139	molecular_function	6	nuclear localization sequence binding	40	63
GO:0046966	GO:0046966	molecular_function	6	thyroid hormone receptor binding	40	99
GO:0034237	GO:0034237	molecular_function	5	protein kinase A regulatory subunit binding	40	77
GO:0043425	GO:0043425	molecular_function	5	bHLH transcription factor binding	40	82
GO:0004697	GO:0004697	molecular_function	8	protein kinase C activity	40	94
GO:0015171	GO:0015171	molecular_function	6	amino acid transmembrane transporter activity	40	99
GO:0098632	GO:0098632	molecular_function	4	cell-cell adhesion mediator activity	40	110
GO:0001530	GO:0001530	molecular_function	4	lipopolysaccharide binding	39	74
GO:0098531	GO:0098531	molecular_function	4	ligand-activated transcription factor activity	39	52
GO:0004812	GO:0004812	molecular_function	5	aminoacyl-tRNA ligase activity	39	108
GO:0008536	GO:0008536	molecular_function	8	Ran GTPase binding	39	67
GO:0031402	GO:0031402	molecular_function	7	sodium ion binding	39	61
GO:0050321	GO:0050321	molecular_function	7	tau-protein kinase activity	39	87
GO:0051213	GO:0051213	molecular_function	4	dioxygenase activity	39	83
GO:0005452	GO:0005452	molecular_function	7	inorganic anion exchanger activity	39	55
GO:0004623	GO:0004623	molecular_function	7	phospholipase A2 activity	39	72
GO:1902936	GO:1902936	molecular_function	7	phosphatidylinositol bisphosphate binding	38	110
GO:0004198	GO:0004198	molecular_function	8	calcium-dependent cysteine-type endopeptidase activity	38	101
GO:0016853	GO:0016853	molecular_function	3	isomerase activity	38	53
GO:0030020	GO:0030020	molecular_function	4	extracellular matrix structural constituent conferring tensile strength	38	67
GO:0005242	GO:0005242	molecular_function	9	inward rectifier potassium channel activity	38	65
GO:0004497	GO:0004497	molecular_function	4	monooxygenase activity	38	62
GO:0015026	GO:0015026	molecular_function	4	coreceptor activity	38	55
GO:0070840	GO:0070840	molecular_function	4	dynein complex binding	38	78
GO:0042043	GO:0042043	molecular_function	5	neurexin family protein binding	38	73
GO:0005104	GO:0005104	molecular_function	6	fibroblast growth factor receptor binding	38	54
GO:0005005	GO:0005005	molecular_function	10	transmembrane-ephrin receptor activity	38	64
GO:0032794	GO:0032794	molecular_function	4	GTPase activating protein binding	38	73
GO:0050431	GO:0050431	molecular_function	5	transforming growth factor beta binding	38	86
GO:0005212	GO:0005212	molecular_function	3	structural constituent of eye lens	38	59
GO:0001223	GO:0001223	molecular_function	6	transcription coactivator binding	38	72
GO:0003899	GO:0003899	molecular_function	8	DNA-directed 5-3 RNA polymerase activity	38	91
GO:0008157	GO:0008157	molecular_function	7	protein phosphatase 1 binding	37	93
GO:0043015	GO:0043015	molecular_function	6	gamma-tubulin binding	37	113
GO:0004709	GO:0004709	molecular_function	8	MAP kinase kinase kinase activity	37	67
GO:0043021	GO:0043021	molecular_function	4	ribonucleoprotein complex binding	37	79
GO:0005548	GO:0005548	molecular_function	4	phospholipid transporter activity	37	80
GO:0051018	GO:0051018	molecular_function	4	protein kinase A binding	37	70
GO:0016595	GO:0016595	molecular_function	7	glutamate binding	36	58
GO:0050662	GO:0050662	molecular_function	4	coenzyme binding	36	55
GO:0008569	GO:0008569	molecular_function	11	ATP-dependent microtubule motor activity, minus-end-directed	36	86
GO:0005227	GO:0005227	molecular_function	7	calcium activated cation channel activity	36	99
GO:0051019	GO:0051019	molecular_function	7	mitogen-activated protein kinase binding	36	71
GO:0070006	GO:0070006	molecular_function	8	metalloaminopeptidase activity	36	89
GO:0050699	GO:0050699	molecular_function	5	WW domain binding	36	105
GO:0005272	GO:0005272	molecular_function	7	sodium channel activity	36	58
GO:0099635	GO:0099635	molecular_function	11	voltage-gated calcium channel activity involved in positive regulation of presynaptic cytosolic calcium levels	36	90
GO:0051537	GO:0051537	molecular_function	5	2 iron, 2 sulfur cluster binding	36	98
GO:0001968	GO:0001968	molecular_function	4	fibronectin binding	36	60
GO:0019001	GO:0019001	molecular_function	6	guanyl nucleotide binding	35	67
GO:0005520	GO:0005520	molecular_function	5	insulin-like growth factor binding	35	49
GO:0004972	GO:0004972	molecular_function	7	NMDA glutamate receptor activity	35	60
GO:0052689	GO:0052689	molecular_function	5	carboxylic ester hydrolase activity	35	102
GO:0004860	GO:0004860	molecular_function	6	protein kinase inhibitor activity	35	58
GO:0019992	GO:0019992	molecular_function	4	diacylglycerol binding	35	107
GO:0004712	GO:0004712	molecular_function	7	protein serine/threonine/tyrosine kinase activity	35	70
GO:0004683	GO:0004683	molecular_function	8	calmodulin-dependent protein kinase activity	35	80
GO:0016409	GO:0016409	molecular_function	6	palmitoyltransferase activity	34	84
GO:0015020	GO:0015020	molecular_function	6	glucuronosyltransferase activity	34	61
GO:0016538	GO:0016538	molecular_function	6	cyclin-dependent protein serine/threonine kinase regulator activity	34	91
GO:0022851	GO:0022851	molecular_function	8	GABA-gated chloride ion channel activity	34	58
GO:0005229	GO:0005229	molecular_function	6	intracellular calcium activated chloride channel activity	34	69
GO:0004177	GO:0004177	molecular_function	7	aminopeptidase activity	34	75
GO:0005391	GO:0005391	molecular_function	10	sodium:potassium-exchanging ATPase activity	34	41
GO:0008378	GO:0008378	molecular_function	6	galactosyltransferase activity	34	42
GO:0015106	GO:0015106	molecular_function	7	bicarbonate transmembrane transporter activity	34	39
GO:0102568	GO:0102568	molecular_function	6	phospholipase A2 activity consuming 1,2-dioleoylphosphatidylethanolamine)	34	52
GO:0004622	GO:0004622	molecular_function	7	lysophospholipase activity	34	96
GO:0035925	GO:0035925	molecular_function	8	mRNA 3-UTR AU-rich region binding	34	84
GO:0032934	GO:0032934	molecular_function	5	sterol binding	34	78
GO:0048763	GO:0048763	molecular_function	9	calcium-induced calcium release activity	34	56
GO:0004620	GO:0004620	molecular_function	6	phospholipase activity	34	106
GO:0102567	GO:0102567	molecular_function	6	phospholipase A2 activity (consuming 1,2-dipalmitoylphosphatidylcholine)	34	52
GO:0042923	GO:0042923	molecular_function	5	neuropeptide binding	34	63
GO:0008143	GO:0008143	molecular_function	8	poly(A) binding	34	68
GO:0005313	GO:0005313	molecular_function	7	L-glutamate transmembrane transporter activity	33	87
GO:0043395	GO:0043395	molecular_function	5	heparan sulfate proteoglycan binding	33	68
GO:0046965	GO:0046965	molecular_function	7	retinoid X receptor binding	33	71
GO:0015108	GO:0015108	molecular_function	7	chloride transmembrane transporter activity	33	47
GO:0008376	GO:0008376	molecular_function	6	acetylgalactosaminyltransferase activity	33	47
GO:0070064	GO:0070064	molecular_function	4	proline-rich region binding	33	113
GO:0005086	GO:0005086	molecular_function	7	ARF guanyl-nucleotide exchange factor activity	33	97
GO:0004601	GO:0004601	molecular_function	3	peroxidase activity	33	61
GO:0004971	GO:0004971	molecular_function	7	AMPA glutamate receptor activity	33	67
GO:0008381	GO:0008381	molecular_function	7	mechanosensitive ion channel activity	32	93
GO:0016594	GO:0016594	molecular_function	4	glycine binding	32	77
GO:0016627	GO:0016627	molecular_function	4	oxidoreductase activity, acting on the CH-CH group of donors	32	70
GO:0042813	GO:0042813	molecular_function	5	Wnt-activated receptor activity	32	81
GO:0015267	GO:0015267	molecular_function	5	channel activity	32	52
GO:0004993	GO:0004993	molecular_function	7	G protein-coupled serotonin receptor activity	32	48
GO:0005332	GO:0005332	molecular_function	7	gamma-aminobutyric acid:sodium symporter activity	32	73
GO:0043548	GO:0043548	molecular_function	4	phosphatidylinositol 3-kinase binding	32	65
GO:0005355	GO:0005355	molecular_function	8	glucose transmembrane transporter activity	32	49
GO:0017016	GO:0017016	molecular_function	7	Ras GTPase binding	32	131
GO:0015248	GO:0015248	molecular_function	4	sterol transporter activity	32	76
GO:0004114	GO:0004114	molecular_function	8	3,5-cyclic-nucleotide phosphodiesterase activity	32	93
GO:0043236	GO:0043236	molecular_function	4	laminin binding	32	68
GO:0070330	GO:0070330	molecular_function	6	aromatase activity	32	45
GO:0035259	GO:0035259	molecular_function	7	glucocorticoid receptor binding	32	69
GO:0048027	GO:0048027	molecular_function	7	mRNA 5-UTR binding	32	58
GO:0016407	GO:0016407	molecular_function	6	acetyltransferase activity	32	56
GO:0009881	GO:0009881	molecular_function	4	photoreceptor activity	32	48
GO:0048018	GO:0048018	molecular_function	5	receptor ligand activity	32	51
GO:0008009	GO:0008009	molecular_function	7	chemokine activity	32	45
GO:0043274	GO:0043274	molecular_function	5	phospholipase binding	32	90
GO:0003950	GO:0003950	molecular_function	6	NAD+ ADP-ribosyltransferase activity	31	86
GO:0046961	GO:0046961	molecular_function	9	proton-transporting ATPase activity, rotational mechanism	31	47
GO:0015271	GO:0015271	molecular_function	9	outward rectifier potassium channel activity	31	63
GO:0030594	GO:0030594	molecular_function	4	neurotransmitter receptor activity	31	46
GO:0016279	GO:0016279	molecular_function	7	protein-lysine N-methyltransferase activity	31	128
GO:0008327	GO:0008327	molecular_function	5	methyl-CpG binding	31	65
GO:0003823	GO:0003823	molecular_function	3	antigen binding	31	53
GO:0031593	GO:0031593	molecular_function	5	polyubiquitin modification-dependent protein binding	31	70
GO:0043539	GO:0043539	molecular_function	7	protein serine/threonine kinase activator activity	31	74
GO:0003951	GO:0003951	molecular_function	6	NAD+ kinase activity	31	78
GO:0005545	GO:0005545	molecular_function	6	1-phosphatidylinositol binding	31	131
GO:0017080	GO:0017080	molecular_function	4	sodium channel regulator activity	31	88
GO:0017056	GO:0017056	molecular_function	3	structural constituent of nuclear pore	31	77
GO:0001222	GO:0001222	molecular_function	6	transcription corepressor binding	31	79
GO:0008093	GO:0008093	molecular_function	5	cytoskeletal adaptor activity	31	74
GO:0047555	GO:0047555	molecular_function	9	3,5-cyclic-GMP phosphodiesterase activity	31	75
GO:0031681	GO:0031681	molecular_function	4	G-protein beta-subunit binding	31	45
GO:0004383	GO:0004383	molecular_function	4	guanylate cyclase activity	31	50
GO:0044389	GO:0044389	molecular_function	5	ubiquitin-like protein ligase binding	31	53
GO:0039552	GO:0039552	molecular_function	5	RIG-I binding	30	51
GO:0061608	GO:0061608	molecular_function	4	nuclear import signal receptor activity	30	48
GO:0043495	GO:0043495	molecular_function	4	protein membrane adaptor activity	30	48
GO:0005001	GO:0005001	molecular_function	9	transmembrane receptor protein tyrosine phosphatase activity	30	73
GO:0034236	GO:0034236	molecular_function	7	protein kinase A catalytic subunit binding	30	47
GO:0016702	GO:0016702	molecular_function	5	oxidoreductase activity, acting on single donors with incorporation of molecular oxygen, incorporation of two atoms of oxygen	30	73
GO:0008395	GO:0008395	molecular_function	5	steroid hydroxylase activity	30	53
GO:0008046	GO:0008046	molecular_function	5	axon guidance receptor activity	30	61
GO:0004707	GO:0004707	molecular_function	8	MAP kinase activity	30	66
GO:0005388	GO:0005388	molecular_function	9	calcium transmembrane transporter activity, phosphorylative mechanism	30	46
GO:0005164	GO:0005164	molecular_function	7	tumor necrosis factor receptor binding	30	62
GO:0008266	GO:0008266	molecular_function	8	poly(U) RNA binding	30	92
GO:0015095	GO:0015095	molecular_function	8	magnesium ion transmembrane transporter activity	30	78
GO:0070300	GO:0070300	molecular_function	5	phosphatidic acid binding	30	90
GO:0004653	GO:0004653	molecular_function	7	polypeptide N-acetylgalactosaminyltransferase activity	30	63
GO:0016773	GO:0016773	molecular_function	5	phosphotransferase activity, alcohol group as acceptor	29	90
GO:0015379	GO:0015379	molecular_function	9	potassium:chloride symporter activity	29	44
GO:0015297	GO:0015297	molecular_function	6	antiporter activity	29	84
GO:0003688	GO:0003688	molecular_function	8	DNA replication origin binding	29	67
GO:0005537	GO:0005537	molecular_function	5	mannose binding	29	46
GO:0005328	GO:0005328	molecular_function	4	neurotransmitter:sodium symporter activity	29	43
GO:0005539	GO:0005539	molecular_function	4	glycosaminoglycan binding	29	80
GO:0030676	GO:0030676	molecular_function	9	Rac guanyl-nucleotide exchange factor activity	29	86
GO:0031369	GO:0031369	molecular_function	4	translation initiation factor binding	29	50
GO:0038024	GO:0038024	molecular_function	2	cargo receptor activity	29	45
GO:0016493	GO:0016493	molecular_function	8	C-C chemokine receptor activity	29	30
GO:0005523	GO:0005523	molecular_function	5	tropomyosin binding	29	58
GO:0005223	GO:0005223	molecular_function	9	intracellular cGMP-activated cation channel activity	29	41
GO:0051787	GO:0051787	molecular_function	4	misfolded protein binding	29	54
GO:0004111	GO:0004111	molecular_function	6	creatine kinase activity	29	46
GO:0005432	GO:0005432	molecular_function	9	calcium:sodium antiporter activity	28	42
GO:0015035	GO:0015035	molecular_function	6	protein disulfide oxidoreductase activity	28	67
GO:0030695	GO:0030695	molecular_function	5	GTPase regulator activity	28	58
GO:0051536	GO:0051536	molecular_function	4	iron-sulfur cluster binding	28	56
GO:0042910	GO:0042910	molecular_function	4	xenobiotic transmembrane transporter activity	28	54
GO:0004115	GO:0004115	molecular_function	9	3,5-cyclic-AMP phosphodiesterase activity	28	58
GO:0017166	GO:0017166	molecular_function	5	vinculin binding	28	70
GO:0019956	GO:0019956	molecular_function	5	chemokine binding	28	29
GO:0005521	GO:0005521	molecular_function	4	lamin binding	28	70
GO:0042975	GO:0042975	molecular_function	5	peroxisome proliferator activated receptor binding	28	63
GO:0042162	GO:0042162	molecular_function	7	telomeric DNA binding	28	84
GO:1990226	GO:1990226	molecular_function	5	histone methyltransferase binding	28	43
GO:0008179	GO:0008179	molecular_function	5	adenylate cyclase binding	28	54
GO:0008432	GO:0008432	molecular_function	7	JUN kinase binding	28	53
GO:0042800	GO:0042800	molecular_function	9	histone methyltransferase activity (H3-K4 specific)	28	101
GO:0019966	GO:0019966	molecular_function	5	interleukin-1 binding	27	36
GO:0015464	GO:0015464	molecular_function	5	acetylcholine receptor activity	27	39
GO:0016779	GO:0016779	molecular_function	5	nucleotidyltransferase activity	27	71
GO:0034185	GO:0034185	molecular_function	4	apolipoprotein binding	27	70
GO:0019825	GO:0019825	molecular_function	4	oxygen binding	27	45
GO:0019957	GO:0019957	molecular_function	6	C-C chemokine binding	27	28
GO:0001653	GO:0001653	molecular_function	4	peptide receptor activity	27	44
GO:0038187	GO:0038187	molecular_function	4	pattern recognition receptor activity	27	36
GO:0003756	GO:0003756	molecular_function	6	protein disulfide isomerase activity	27	46
GO:0045322	GO:0045322	molecular_function	7	unmethylated CpG binding	26	48
GO:0004935	GO:0004935	molecular_function	7	adrenergic receptor activity	26	30
GO:0009378	GO:0009378	molecular_function	10	four-way junction helicase activity	26	82
GO:0008195	GO:0008195	molecular_function	7	phosphatidate phosphatase activity	26	59
GO:0098919	GO:0098919	molecular_function	6	structural constituent of postsynaptic density	26	68
GO:0015175	GO:0015175	molecular_function	7	neutral amino acid transmembrane transporter activity	26	45
GO:0005247	GO:0005247	molecular_function	8	voltage-gated chloride channel activity	26	82
GO:0015279	GO:0015279	molecular_function	8	store-operated calcium channel activity	26	41
GO:0045159	GO:0045159	molecular_function	6	myosin II binding	26	45
GO:0070742	GO:0070742	molecular_function	5	C2H2 zinc finger domain binding	26	47
GO:0030247	GO:0030247	molecular_function	4	polysaccharide binding	26	86
GO:0005237	GO:0005237	molecular_function	8	inhibitory extracellular ligand-gated ion channel activity	26	40
GO:0043394	GO:0043394	molecular_function	4	proteoglycan binding	26	62
GO:0044183	GO:0044183	molecular_function	4	protein folding chaperone	26	37
GO:0052742	GO:0052742	molecular_function	6	phosphatidylinositol kinase activity	26	44
GO:0030414	GO:0030414	molecular_function	5	peptidase inhibitor activity	26	34
GO:0051864	GO:0051864	molecular_function	6	histone demethylase activity (H3-K36 specific)	26	47
GO:0042056	GO:0042056	molecular_function	6	chemoattractant activity	26	31
GO:0043522	GO:0043522	molecular_function	6	leucine zipper domain binding	26	36
GO:0001614	GO:0001614	molecular_function	6	purinergic nucleotide receptor activity	26	48
GO:0000175	GO:0000175	molecular_function	8	3-5-exoribonuclease activity	26	81
GO:0015078	GO:0015078	molecular_function	8	proton transmembrane transporter activity	26	44
GO:0004708	GO:0004708	molecular_function	8	MAP kinase kinase activity	26	52
GO:0008061	GO:0008061	molecular_function	4	chitin binding	26	58
GO:0005385	GO:0005385	molecular_function	9	zinc ion transmembrane transporter activity	25	69
GO:0016504	GO:0016504	molecular_function	5	peptidase activator activity	25	78
GO:0008510	GO:0008510	molecular_function	8	sodium:bicarbonate symporter activity	25	36
GO:0004129	GO:0004129	molecular_function	5	cytochrome-c oxidase activity	25	28
GO:0030169	GO:0030169	molecular_function	6	low-density lipoprotein particle binding	25	51
GO:0016208	GO:0016208	molecular_function	4	AMP binding	25	81
GO:0008020	GO:0008020	molecular_function	6	G protein-coupled photoreceptor activity	25	40
GO:0004724	GO:0004724	molecular_function	9	magnesium-dependent protein serine/threonine phosphatase activity	25	55
GO:0015643	GO:0015643	molecular_function	3	toxic substance binding	25	53
GO:0031418	GO:0031418	molecular_function	5	L-ascorbic acid binding	25	55
GO:0031749	GO:0031749	molecular_function	7	D2 dopamine receptor binding	25	68
GO:0008373	GO:0008373	molecular_function	5	sialyltransferase activity	25	50
GO:0030296	GO:0030296	molecular_function	7	protein tyrosine kinase activator activity	24	41
GO:0008191	GO:0008191	molecular_function	7	metalloendopeptidase inhibitor activity	24	39
GO:0008294	GO:0008294	molecular_function	5	calcium- and calmodulin-responsive adenylate cyclase activity	24	48
GO:0005004	GO:0005004	molecular_function	10	GPI-linked ephrin receptor activity	24	44
GO:0052650	GO:0052650	molecular_function	8	NADP-retinol dehydrogenase activity	24	35
GO:0001671	GO:0001671	molecular_function	5	ATPase activator activity	24	51
GO:0031996	GO:0031996	molecular_function	5	thioesterase binding	24	38
GO:0004298	GO:0004298	molecular_function	7	threonine-type endopeptidase activity	24	31
GO:0032452	GO:0032452	molecular_function	4	histone demethylase activity	24	51
GO:0035254	GO:0035254	molecular_function	5	glutamate receptor binding	24	43
GO:0016298	GO:0016298	molecular_function	5	lipase activity	24	51
GO:0005522	GO:0005522	molecular_function	4	profilin binding	24	63
GO:0008324	GO:0008324	molecular_function	5	cation transmembrane transporter activity	24	49
GO:0004869	GO:0004869	molecular_function	7	cysteine-type endopeptidase inhibitor activity	24	40
GO:0035612	GO:0035612	molecular_function	4	AP-2 adaptor complex binding	24	40
GO:0008081	GO:0008081	molecular_function	6	phosphoric diester hydrolase activity	24	56
GO:0036002	GO:0036002	molecular_function	6	pre-mRNA binding	23	47
GO:0004550	GO:0004550	molecular_function	6	nucleoside diphosphate kinase activity	23	74
GO:0031698	GO:0031698	molecular_function	7	beta-2 adrenergic receptor binding	23	33
GO:0008509	GO:0008509	molecular_function	5	anion transmembrane transporter activity	23	44
GO:0050811	GO:0050811	molecular_function	5	GABA receptor binding	23	45
GO:0033691	GO:0033691	molecular_function	6	sialic acid binding	23	66
GO:0004931	GO:0004931	molecular_function	9	extracellularly ATP-gated cation channel activity	23	45
GO:0046935	GO:0046935	molecular_function	6	1-phosphatidylinositol-3-kinase regulator activity	23	44
GO:0070530	GO:0070530	molecular_function	6	K63-linked polyubiquitin modification-dependent protein binding	23	42
GO:0004407	GO:0004407	molecular_function	6	histone deacetylase activity	23	51
GO:0001642	GO:0001642	molecular_function	8	group III metabotropic glutamate receptor activity	23	29
GO:0000062	GO:0000062	molecular_function	8	fatty-acyl-CoA binding	23	54
GO:0099508	GO:0099508	molecular_function	9	voltage-gated ion channel activity involved in regulation of presynaptic membrane potential	23	45
GO:0005504	GO:0005504	molecular_function	4	fatty acid binding	23	55
GO:0019870	GO:0019870	molecular_function	6	potassium channel inhibitor activity	23	59
GO:0019841	GO:0019841	molecular_function	6	retinol binding	23	40
GO:0035613	GO:0035613	molecular_function	6	RNA stem-loop binding	23	70
GO:0031491	GO:0031491	molecular_function	4	nucleosome binding	23	39
GO:0005092	GO:0005092	molecular_function	6	GDP-dissociation inhibitor activity	23	59
GO:0016018	GO:0016018	molecular_function	4	cyclosporin A binding	23	53
GO:0004720	GO:0004720	molecular_function	6	protein-lysine 6-oxidase activity	23	32
GO:0031994	GO:0031994	molecular_function	6	insulin-like growth factor I binding	23	40
GO:0008656	GO:0008656	molecular_function	7	cysteine-type endopeptidase activator activity involved in apoptotic process	23	48
GO:0022849	GO:0022849	molecular_function	7	glutamate-gated calcium ion channel activity	22	31
GO:0030955	GO:0030955	molecular_function	7	potassium ion binding	22	49
GO:0016209	GO:0016209	molecular_function	2	antioxidant activity	22	32
GO:0008484	GO:0008484	molecular_function	5	sulfuric ester hydrolase activity	22	60
GO:0048185	GO:0048185	molecular_function	4	activin binding	22	44
GO:0031005	GO:0031005	molecular_function	5	filamin binding	22	46
GO:0008137	GO:0008137	molecular_function	7	NADH dehydrogenase (ubiquinone) activity	22	51
GO:0004745	GO:0004745	molecular_function	6	retinol dehydrogenase activity	22	28
GO:0008332	GO:0008332	molecular_function	9	low voltage-gated calcium channel activity	22	34
GO:0005003	GO:0005003	molecular_function	9	ephrin receptor activity	22	33
GO:0098882	GO:0098882	molecular_function	5	structural constituent of presynaptic active zone	22	100
GO:0010385	GO:0010385	molecular_function	7	double-stranded methylated DNA binding	22	40
GO:0017017	GO:0017017	molecular_function	9	MAP kinase tyrosine/serine/threonine phosphatase activity	22	32
GO:0008188	GO:0008188	molecular_function	6	neuropeptide receptor activity	22	39
GO:0070402	GO:0070402	molecular_function	5	NADPH binding	22	50
GO:0034452	GO:0034452	molecular_function	5	dynactin binding	22	60
GO:0005184	GO:0005184	molecular_function	7	neuropeptide hormone activity	22	35
GO:0070628	GO:0070628	molecular_function	4	proteasome binding	22	63
GO:0022843	GO:0022843	molecular_function	9	voltage-gated cation channel activity	21	42
GO:0043560	GO:0043560	molecular_function	4	insulin receptor substrate binding	21	37
GO:0097677	GO:0097677	molecular_function	4	STAT family protein binding	21	39
GO:0004180	GO:0004180	molecular_function	7	carboxypeptidase activity	21	53
GO:1990404	GO:1990404	molecular_function	6	protein ADP-ribosylase activity	21	68
GO:0043426	GO:0043426	molecular_function	6	MRF binding	21	34
GO:0046933	GO:0046933	molecular_function	9	proton-transporting ATP synthase activity, rotational mechanism	21	24
GO:0004303	GO:0004303	molecular_function	6	estradiol 17-beta-dehydrogenase activity	21	32
GO:0015179	GO:0015179	molecular_function	7	L-amino acid transmembrane transporter activity	21	53
GO:0008757	GO:0008757	molecular_function	6	S-adenosylmethionine-dependent methyltransferase activity	21	58
GO:0004806	GO:0004806	molecular_function	6	triglyceride lipase activity	21	43
GO:1901981	GO:1901981	molecular_function	6	phosphatidylinositol phosphate binding	21	87
GO:1990381	GO:1990381	molecular_function	6	ubiquitin-specific protease binding	21	42
GO:0008028	GO:0008028	molecular_function	6	monocarboxylic acid transmembrane transporter activity	21	33
GO:1990763	GO:1990763	molecular_function	4	arrestin family protein binding	21	34
GO:0019829	GO:0019829	molecular_function	7	ATPase-coupled cation transmembrane transporter activity	21	54
GO:0015562	GO:0015562	molecular_function	4	efflux transmembrane transporter activity	21	33
GO:0008239	GO:0008239	molecular_function	8	dipeptidyl-peptidase activity	21	41
GO:0045294	GO:0045294	molecular_function	4	alpha-catenin binding	21	53
GO:0031434	GO:0031434	molecular_function	7	mitogen-activated protein kinase kinase binding	21	50
GO:0046974	GO:0046974	molecular_function	9	histone methyltransferase activity (H3-K9 specific)	21	55
GO:0035591	GO:0035591	molecular_function	4	signaling adaptor activity	21	66
GO:0015116	GO:0015116	molecular_function	7	sulfate transmembrane transporter activity	21	31
GO:0045295	GO:0045295	molecular_function	4	gamma-catenin binding	21	62
GO:0043027	GO:0043027	molecular_function	8	cysteine-type endopeptidase inhibitor activity involved in apoptotic process	21	26
GO:0005088	GO:0005088	molecular_function	7	Ras guanyl-nucleotide exchange factor activity	21	90
GO:0016307	GO:0016307	molecular_function	6	phosphatidylinositol phosphate kinase activity	20	53
GO:0032051	GO:0032051	molecular_function	5	clathrin light chain binding	20	35
GO:0016941	GO:0016941	molecular_function	5	natriuretic peptide receptor activity	20	38
GO:0000340	GO:0000340	molecular_function	7	RNA 7-methylguanosine cap binding	20	43
GO:0016798	GO:0016798	molecular_function	4	hydrolase activity, acting on glycosyl bonds	20	43
GO:1904399	GO:1904399	molecular_function	5	heparan sulfate binding	20	38
GO:0097157	GO:0097157	molecular_function	7	pre-mRNA intronic binding	20	31
GO:0044729	GO:0044729	molecular_function	7	hemi-methylated DNA-binding	20	29
GO:0016303	GO:0016303	molecular_function	7	1-phosphatidylinositol-3-kinase activity	20	39
GO:0008271	GO:0008271	molecular_function	8	secondary active sulfate transmembrane transporter activity	20	28
GO:0005159	GO:0005159	molecular_function	5	insulin-like growth factor receptor binding	20	50
GO:0019869	GO:0019869	molecular_function	6	chloride channel inhibitor activity	20	50
GO:0045504	GO:0045504	molecular_function	4	dynein heavy chain binding	20	80
GO:0004143	GO:0004143	molecular_function	6	diacylglycerol kinase activity	20	46
GO:0008135	GO:0008135	molecular_function	6	translation factor activity, RNA binding	20	60
GO:1990380	GO:1990380	molecular_function	5	Lys48-specific deubiquitinase activity	20	58
GO:0015081	GO:0015081	molecular_function	8	sodium ion transmembrane transporter activity	20	29
GO:0030983	GO:0030983	molecular_function	7	mismatched DNA binding	20	74
GO:0004866	GO:0004866	molecular_function	6	endopeptidase inhibitor activity	20	60
GO:0070034	GO:0070034	molecular_function	6	telomerase RNA binding	20	36
GO:0070182	GO:0070182	molecular_function	5	DNA polymerase binding	20	94
GO:0048495	GO:0048495	molecular_function	5	Roundabout binding	20	53
GO:0004675	GO:0004675	molecular_function	8	transmembrane receptor protein serine/threonine kinase activity	20	44
GO:0008519	GO:0008519	molecular_function	6	ammonium transmembrane transporter activity	20	28
GO:0008198	GO:0008198	molecular_function	8	ferrous iron binding	20	39
GO:0017025	GO:0017025	molecular_function	5	TBP-class protein binding	20	65
GO:0042974	GO:0042974	molecular_function	6	retinoic acid receptor binding	20	80
GO:0005536	GO:0005536	molecular_function	5	glucose binding	20	37
GO:0016747	GO:0016747	molecular_function	5	transferase activity, transferring acyl groups other than amino-acyl groups	20	45
GO:0048273	GO:0048273	molecular_function	8	mitogen-activated protein kinase p38 binding	19	52
GO:0005161	GO:0005161	molecular_function	6	platelet-derived growth factor receptor binding	19	28
GO:0015385	GO:0015385	molecular_function	11	sodium:proton antiporter activity	19	75
GO:0061733	GO:0061733	molecular_function	9	peptide-lysine-N-acetyltransferase activity	19	38
GO:0035615	GO:0035615	molecular_function	5	clathrin adaptor activity	19	43
GO:0000400	GO:0000400	molecular_function	7	four-way junction DNA binding	19	61
GO:0008253	GO:0008253	molecular_function	8	5-nucleotidase activity	19	60
GO:0001221	GO:0001221	molecular_function	5	transcription cofactor binding	19	35
GO:0042301	GO:0042301	molecular_function	5	phosphate ion binding	19	30
GO:0032041	GO:0032041	molecular_function	8	NAD-dependent histone deacetylase activity (H3-K14 specific)	19	42
GO:0001972	GO:0001972	molecular_function	6	retinoic acid binding	19	24
GO:0042166	GO:0042166	molecular_function	4	acetylcholine binding	19	26
GO:0019215	GO:0019215	molecular_function	4	intermediate filament binding	19	29
GO:0001047	GO:0001047	molecular_function	7	core promoter binding	19	32
GO:0005068	GO:0005068	molecular_function	5	transmembrane receptor protein tyrosine kinase adaptor activity	19	41
GO:0045028	GO:0045028	molecular_function	7	G protein-coupled purinergic nucleotide receptor activity	19	26
GO:0004629	GO:0004629	molecular_function	7	phospholipase C activity	19	39
GO:0097602	GO:0097602	molecular_function	4	cullin family protein binding	19	44
GO:0046975	GO:0046975	molecular_function	9	histone methyltransferase activity (H3-K36 specific)	19	71
GO:0008514	GO:0008514	molecular_function	6	organic anion transmembrane transporter activity	19	40
GO:0032089	GO:0032089	molecular_function	5	NACHT domain binding	19	26
GO:0047372	GO:0047372	molecular_function	6	acylglycerol lipase activity	19	55
GO:0004467	GO:0004467	molecular_function	7	long-chain fatty acid-CoA ligase activity	19	35
GO:0098641	GO:0098641	molecular_function	6	cadherin binding involved in cell-cell adhesion	19	30
GO:0019531	GO:0019531	molecular_function	7	oxalate transmembrane transporter activity	19	24
GO:0002162	GO:0002162	molecular_function	4	dystroglycan binding	19	61
GO:0048029	GO:0048029	molecular_function	4	monosaccharide binding	19	35
GO:0048037	GO:0048037	molecular_function	3	cofactor binding	18	44
GO:0008140	GO:0008140	molecular_function	5	cAMP response element binding protein binding	18	38
GO:0016712	GO:0016712	molecular_function	5	oxidoreductase activity, acting on paired donors, with incorporation or reduction of molecular oxygen, reduced flavin or flavoprotein as one donor, and incorporation of one atom of oxygen	18	30
GO:0048407	GO:0048407	molecular_function	5	platelet-derived growth factor binding	18	39
GO:0015269	GO:0015269	molecular_function	8	calcium-activated potassium channel activity	18	48
GO:0003691	GO:0003691	molecular_function	7	double-stranded telomeric DNA binding	18	40
GO:0032190	GO:0032190	molecular_function	5	acrosin binding	18	21
GO:0008467	GO:0008467	molecular_function	7	[heparan sulfate]-glucosamine 3-sulfotransferase 1 activity	18	23
GO:0050700	GO:0050700	molecular_function	5	CARD domain binding	18	63
GO:0005123	GO:0005123	molecular_function	7	death receptor binding	18	66
GO:0000030	GO:0000030	molecular_function	6	mannosyltransferase activity	18	84
GO:0008080	GO:0008080	molecular_function	7	N-acetyltransferase activity	18	77
GO:0015347	GO:0015347	molecular_function	7	sodium-independent organic anion transmembrane transporter activity	18	56
GO:0005078	GO:0005078	molecular_function	6	MAP-kinase scaffold activity	18	36
GO:0086059	GO:0086059	molecular_function	10	voltage-gated calcium channel activity involved SA node cell action potential	18	53
GO:0030234	GO:0030234	molecular_function	3	enzyme regulator activity	18	26
GO:0022841	GO:0022841	molecular_function	8	potassium ion leak channel activity	18	29
GO:0019887	GO:0019887	molecular_function	5	protein kinase regulator activity	18	28
GO:0043184	GO:0043184	molecular_function	7	vascular endothelial growth factor receptor 2 binding	18	48
GO:0070403	GO:0070403	molecular_function	5	NAD+ binding	18	52
GO:0016918	GO:0016918	molecular_function	6	retinal binding	18	33
GO:1901612	GO:1901612	molecular_function	6	cardiolipin binding	18	28
GO:0016709	GO:0016709	molecular_function	5	oxidoreductase activity, acting on paired donors, with incorporation or reduction of molecular oxygen, NAD(P)H as one donor, and incorporation of one atom of oxygen	18	55
GO:0005021	GO:0005021	molecular_function	9	vascular endothelial growth factor-activated receptor activity	18	32
GO:1905060	GO:1905060	molecular_function	10	calcium:cation antiporter activity involved in regulation of postsynaptic cytosolic calcium ion concentration	18	19
GO:0090554	GO:0090554	molecular_function	6	phosphatidylcholine floppase activity	17	49
GO:0035197	GO:0035197	molecular_function	7	siRNA binding	17	28
GO:0046914	GO:0046914	molecular_function	6	transition metal ion binding	17	26
GO:0004385	GO:0004385	molecular_function	7	guanylate kinase activity	17	51
GO:0051011	GO:0051011	molecular_function	7	microtubule minus-end binding	17	65
GO:0019855	GO:0019855	molecular_function	6	calcium channel inhibitor activity	17	28
GO:0015299	GO:0015299	molecular_function	9	solute:proton antiporter activity	17	55
GO:0015085	GO:0015085	molecular_function	8	calcium ion transmembrane transporter activity	17	40
GO:0032454	GO:0032454	molecular_function	5	histone demethylase activity (H3-K9 specific)	17	35
GO:0030306	GO:0030306	molecular_function	7	ADP-ribosylation factor binding	17	38
GO:0070097	GO:0070097	molecular_function	4	delta-catenin binding	17	40
GO:0035005	GO:0035005	molecular_function	7	1-phosphatidylinositol-4-phosphate 3-kinase activity	17	27
GO:0046790	GO:0046790	molecular_function	3	virion binding	17	22
GO:0008035	GO:0008035	molecular_function	6	high-density lipoprotein particle binding	17	54
GO:0070411	GO:0070411	molecular_function	5	I-SMAD binding	17	30
GO:0042562	GO:0042562	molecular_function	3	hormone binding	17	35
GO:0004415	GO:0004415	molecular_function	7	hyalurononglucosaminidase activity	17	51
GO:0015277	GO:0015277	molecular_function	7	kainate selective glutamate receptor activity	17	37
GO:0061665	GO:0061665	molecular_function	6	SUMO ligase activity	17	56
GO:0031802	GO:0031802	molecular_function	7	type 5 metabotropic glutamate receptor binding	17	26
GO:1905030	GO:1905030	molecular_function	9	voltage-gated ion channel activity involved in regulation of postsynaptic membrane potential	17	24
GO:0008532	GO:0008532	molecular_function	7	N-acetyllactosaminide beta-1,3-N-acetylglucosaminyltransferase activity	17	20
GO:0034450	GO:0034450	molecular_function	7	ubiquitin-ubiquitin ligase activity	17	24
GO:0071933	GO:0071933	molecular_function	4	Arp2/3 complex binding	17	35
GO:0140328	GO:0140328	molecular_function	NA	floppase activity	17	49
GO:1990239	GO:1990239	molecular_function	5	steroid hormone binding	17	22
GO:0030515	GO:0030515	molecular_function	6	snoRNA binding	17	61
GO:0004364	GO:0004364	molecular_function	5	glutathione transferase activity	17	22
GO:0015250	GO:0015250	molecular_function	6	water channel activity	16	33
GO:0045503	GO:0045503	molecular_function	4	dynein light chain binding	16	68
GO:0060002	GO:0060002	molecular_function	10	plus-end directed microfilament motor activity	16	30
GO:0004703	GO:0004703	molecular_function	8	G protein-coupled receptor kinase activity	16	28
GO:0016175	GO:0016175	molecular_function	6	superoxide-generating NADPH oxidase activity	16	17
GO:0046873	GO:0046873	molecular_function	7	metal ion transmembrane transporter activity	16	48
GO:0034186	GO:0034186	molecular_function	5	apolipoprotein A-I binding	16	60
GO:0030346	GO:0030346	molecular_function	7	protein phosphatase 2B binding	16	23
GO:0070878	GO:0070878	molecular_function	6	primary miRNA binding	16	28
GO:0005000	GO:0005000	molecular_function	6	vasopressin receptor activity	16	29
GO:0004966	GO:0004966	molecular_function	7	galanin receptor activity	16	25
GO:0030275	GO:0030275	molecular_function	5	LRR domain binding	16	53
GO:0008374	GO:0008374	molecular_function	6	O-acyltransferase activity	16	55
GO:0051378	GO:0051378	molecular_function	4	serotonin binding	16	19
GO:0016772	GO:0016772	molecular_function	4	transferase activity, transferring phosphorus-containing groups	16	21
GO:1990837	GO:1990837	molecular_function	7	sequence-specific double-stranded DNA binding	16	33
GO:0099507	GO:0099507	molecular_function	7	ligand-gated ion channel activity involved in regulation of presynaptic membrane potential	16	18
GO:0042577	GO:0042577	molecular_function	7	lipid phosphatase activity	16	34
GO:0086007	GO:0086007	molecular_function	9	voltage-gated calcium channel activity involved in cardiac muscle cell action potential	16	25
GO:0042054	GO:0042054	molecular_function	7	histone methyltransferase activity	16	42
GO:0035497	GO:0035497	molecular_function	10	cAMP response element binding	16	44
GO:0043533	GO:0043533	molecular_function	5	inositol 1,3,4,5 tetrakisphosphate binding	16	48
GO:0004602	GO:0004602	molecular_function	4	glutathione peroxidase activity	16	24
GO:0016410	GO:0016410	molecular_function	6	N-acyltransferase activity	16	37
GO:0032050	GO:0032050	molecular_function	5	clathrin heavy chain binding	16	60
GO:0017128	GO:0017128	molecular_function	5	phospholipid scramblase activity	16	27
GO:0005326	GO:0005326	molecular_function	3	neurotransmitter transmembrane transporter activity	15	22
GO:0016934	GO:0016934	molecular_function	9	extracellularly glycine-gated chloride channel activity	15	28
GO:0042605	GO:0042605	molecular_function	4	peptide antigen binding	15	24
GO:0008171	GO:0008171	molecular_function	6	O-methyltransferase activity	15	30
GO:0097027	GO:0097027	molecular_function	5	ubiquitin-protein transferase activator activity	15	29
GO:0008301	GO:0008301	molecular_function	6	DNA binding, bending	15	18
GO:0140110	GO:0140110	molecular_function	2	transcription regulator activity	15	34
GO:0005344	GO:0005344	molecular_function	3	oxygen carrier activity	15	23
GO:0003841	GO:0003841	molecular_function	8	1-acylglycerol-3-phosphate O-acyltransferase activity	15	32
GO:0086006	GO:0086006	molecular_function	9	voltage-gated sodium channel activity involved in cardiac muscle cell action potential	15	23
GO:0031995	GO:0031995	molecular_function	6	insulin-like growth factor II binding	15	19
GO:0031748	GO:0031748	molecular_function	7	D1 dopamine receptor binding	15	26
GO:0046556	GO:0046556	molecular_function	6	alpha-L-arabinofuranosidase activity	15	16
GO:0046934	GO:0046934	molecular_function	7	phosphatidylinositol-4,5-bisphosphate 3-kinase activity	15	24
GO:0001012	GO:0001012	molecular_function	7	RNA polymerase II regulatory region DNA binding	15	37
GO:0004999	GO:0004999	molecular_function	6	vasoactive intestinal polypeptide receptor activity	15	23
GO:0032027	GO:0032027	molecular_function	6	myosin light chain binding	15	27
GO:0070492	GO:0070492	molecular_function	4	oligosaccharide binding	15	31
GO:0071837	GO:0071837	molecular_function	5	HMG box domain binding	15	23
GO:0008353	GO:0008353	molecular_function	8	RNA polymerase II CTD heptapeptide repeat kinase activity	15	62
GO:0005095	GO:0005095	molecular_function	5	GTPase inhibitor activity	15	49
GO:0005160	GO:0005160	molecular_function	6	transforming growth factor beta receptor binding	15	29
GO:0015280	GO:0015280	molecular_function	8	ligand-gated sodium channel activity	15	36
GO:0033130	GO:0033130	molecular_function	5	acetylcholine receptor binding	15	17
GO:0031404	GO:0031404	molecular_function	5	chloride ion binding	14	49
GO:0008273	GO:0008273	molecular_function	9	calcium, potassium:sodium antiporter activity	14	27
GO:0070016	GO:0070016	molecular_function	5	armadillo repeat domain binding	14	39
GO:0008173	GO:0008173	molecular_function	6	RNA methyltransferase activity	14	31
GO:0061575	GO:0061575	molecular_function	7	cyclin-dependent protein serine/threonine kinase activator activity	14	27
GO:0017162	GO:0017162	molecular_function	5	aryl hydrocarbon receptor binding	14	42
GO:0008408	GO:0008408	molecular_function	7	3-5 exonuclease activity	14	47
GO:0033558	GO:0033558	molecular_function	5	protein deacetylase activity	14	33
GO:0035804	GO:0035804	molecular_function	3	structural constituent of egg coat	14	16
GO:0039706	GO:0039706	molecular_function	4	co-receptor binding	14	33
GO:0043422	GO:0043422	molecular_function	7	protein kinase B binding	14	41
GO:0030371	GO:0030371	molecular_function	3	translation repressor activity	14	24
GO:0005528	GO:0005528	molecular_function	5	FK506 binding	14	29
GO:0052812	GO:0052812	molecular_function	7	phosphatidylinositol-3,4-bisphosphate 5-kinase activity	14	21
GO:0030957	GO:0030957	molecular_function	5	Tat protein binding	14	36
GO:0043024	GO:0043024	molecular_function	5	ribosomal small subunit binding	14	35
GO:2001070	GO:2001070	molecular_function	5	starch binding	14	27
GO:0001609	GO:0001609	molecular_function	6	G protein-coupled adenosine receptor activity	14	32
GO:0005225	GO:0005225	molecular_function	7	volume-sensitive anion channel activity	14	16
GO:0043515	GO:0043515	molecular_function	4	kinetochore binding	14	37
GO:0008526	GO:0008526	molecular_function	5	phosphatidylinositol transfer activity	14	40
GO:0004983	GO:0004983	molecular_function	7	neuropeptide Y receptor activity	14	19
GO:0015075	GO:0015075	molecular_function	4	ion transmembrane transporter activity	14	30
GO:0008190	GO:0008190	molecular_function	5	eukaryotic initiation factor 4E binding	14	30
GO:0003860	GO:0003860	molecular_function	7	3-hydroxyisobutyryl-CoA hydrolase activity	14	26
GO:0086083	GO:0086083	molecular_function	6	cell adhesive protein binding involved in bundle of His cell-Purkinje myocyte communication	14	33
GO:0016176	GO:0016176	molecular_function	5	superoxide-generating NADPH oxidase activator activity	14	30
GO:0030976	GO:0030976	molecular_function	5	thiamine pyrophosphate binding	14	31
GO:0017151	GO:0017151	molecular_function	5	DEAD/H-box RNA helicase binding	14	28
GO:0016308	GO:0016308	molecular_function	7	1-phosphatidylinositol-4-phosphate 5-kinase activity	14	46
GO:0005024	GO:0005024	molecular_function	9	transforming growth factor beta-activated receptor activity	14	36
GO:0001162	GO:0001162	molecular_function	9	RNA polymerase II intronic transcription regulatory region sequence-specific DNA binding	14	20
GO:0004438	GO:0004438	molecular_function	9	phosphatidylinositol-3-phosphatase activity	14	47
GO:0016251	GO:0016251	molecular_function	4	RNA polymerase II general transcription initiation factor activity	14	48
GO:0019208	GO:0019208	molecular_function	4	phosphatase regulator activity	14	41
GO:1990825	GO:1990825	molecular_function	7	sequence-specific mRNA binding	14	28
GO:0070095	GO:0070095	molecular_function	5	fructose-6-phosphate binding	14	30
GO:0004029	GO:0004029	molecular_function	6	aldehyde dehydrogenase (NAD+) activity	14	29
GO:0004568	GO:0004568	molecular_function	6	chitinase activity	14	25
GO:0016831	GO:0016831	molecular_function	5	carboxy-lyase activity	14	26
GO:0017081	GO:0017081	molecular_function	4	chloride channel regulator activity	14	19
GO:0015143	GO:0015143	molecular_function	7	urate transmembrane transporter activity	14	17
GO:0036122	GO:0036122	molecular_function	5	BMP binding	14	20
GO:0098639	GO:0098639	molecular_function	5	collagen binding involved in cell-matrix adhesion	14	19
GO:0016290	GO:0016290	molecular_function	8	palmitoyl-CoA hydrolase activity	14	45
GO:0099626	GO:0099626	molecular_function	10	voltage-gated calcium channel activity involved in regulation of presynaptic cytosolic calcium levels	13	26
GO:0034188	GO:0034188	molecular_function	5	apolipoprotein A-I receptor activity	13	45
GO:0086056	GO:0086056	molecular_function	10	voltage-gated calcium channel activity involved in AV node cell action potential	13	21
GO:0045236	GO:0045236	molecular_function	7	CXCR chemokine receptor binding	13	19
GO:0000064	GO:0000064	molecular_function	6	L-ornithine transmembrane transporter activity	13	27
GO:0048020	GO:0048020	molecular_function	7	CCR chemokine receptor binding	13	19
GO:0140031	GO:0140031	molecular_function	5	phosphorylation-dependent protein binding	13	31
GO:0043008	GO:0043008	molecular_function	4	ATP-dependent protein binding	13	23
GO:0102391	GO:0102391	molecular_function	8	decanoate-CoA ligase activity	13	29
GO:0003996	GO:0003996	molecular_function	6	acyl-CoA ligase activity	13	29
GO:0005220	GO:0005220	molecular_function	9	inositol 1,4,5-trisphosphate-sensitive calcium-release channel activity	13	35
GO:0015386	GO:0015386	molecular_function	11	potassium:proton antiporter activity	13	58
GO:0004340	GO:0004340	molecular_function	7	glucokinase activity	13	16
GO:0048019	GO:0048019	molecular_function	5	receptor antagonist activity	13	28
GO:0004865	GO:0004865	molecular_function	7	protein serine/threonine phosphatase inhibitor activity	13	36
GO:0003916	GO:0003916	molecular_function	4	DNA topoisomerase activity	13	26
GO:0050897	GO:0050897	molecular_function	7	cobalt ion binding	13	45
GO:0005243	GO:0005243	molecular_function	7	gap junction channel activity	13	19
GO:0001517	GO:0001517	molecular_function	6	N-acetylglucosamine 6-O-sulfotransferase activity	13	15
GO:0035326	GO:0035326	molecular_function	7	cis-regulatory region binding	13	21
GO:0051022	GO:0051022	molecular_function	5	Rho GDP-dissociation inhibitor binding	13	27
GO:0031702	GO:0031702	molecular_function	7	type 1 angiotensin receptor binding	13	30
GO:0033192	GO:0033192	molecular_function	10	calmodulin-dependent protein phosphatase activity	13	21
GO:0004767	GO:0004767	molecular_function	7	sphingomyelin phosphodiesterase activity	13	52
GO:0070410	GO:0070410	molecular_function	5	co-SMAD binding	13	23
GO:0047676	GO:0047676	molecular_function	6	arachidonate-CoA ligase activity	13	29
GO:0015165	GO:0015165	molecular_function	6	pyrimidine nucleotide-sugar transmembrane transporter activity	13	51
GO:0034987	GO:0034987	molecular_function	5	immunoglobulin receptor binding	13	24
GO:0050291	GO:0050291	molecular_function	7	sphingosine N-acyltransferase activity	13	31
GO:0038036	GO:0038036	molecular_function	7	sphingosine-1-phosphate receptor activity	13	18
GO:0004331	GO:0004331	molecular_function	9	fructose-2,6-bisphosphate 2-phosphatase activity	13	46
GO:0032183	GO:0032183	molecular_function	5	SUMO binding	13	27
GO:0003810	GO:0003810	molecular_function	6	protein-glutamine gamma-glutamyltransferase activity	13	21
GO:0090556	GO:0090556	molecular_function	6	phosphatidylserine floppase activity	13	45
GO:0050733	GO:0050733	molecular_function	5	RS domain binding	13	26
GO:0050693	GO:0050693	molecular_function	5	LBD domain binding	13	28
GO:0008194	GO:0008194	molecular_function	5	UDP-glycosyltransferase activity	13	24
GO:0004985	GO:0004985	molecular_function	6	opioid receptor activity	13	24
GO:0008553	GO:0008553	molecular_function	9	proton-exporting ATPase activity, phosphorylative mechanism	13	22
GO:0008454	GO:0008454	molecular_function	7	alpha-1,3-mannosylglycoprotein 4-beta-N-acetylglucosaminyltransferase activity	13	28
GO:0005502	GO:0005502	molecular_function	7	11-cis retinal binding	13	18
GO:0010181	GO:0010181	molecular_function	6	FMN binding	13	29
GO:0004017	GO:0004017	molecular_function	7	adenylate kinase activity	13	50
GO:0005234	GO:0005234	molecular_function	9	extracellularly glutamate-gated ion channel activity	13	27
GO:0001164	GO:0001164	molecular_function	9	RNA polymerase I core promoter sequence-specific DNA binding	13	71
GO:0015181	GO:0015181	molecular_function	6	arginine transmembrane transporter activity	13	33
GO:0001161	GO:0001161	molecular_function	8	intronic transcription regulatory region sequence-specific DNA binding	13	35
GO:0008251	GO:0008251	molecular_function	7	tRNA-specific adenosine deaminase activity	13	28
GO:0004089	GO:0004089	molecular_function	6	carbonate dehydratase activity	13	27
GO:0031697	GO:0031697	molecular_function	7	beta-1 adrenergic receptor binding	13	47
GO:0005049	GO:0005049	molecular_function	4	nuclear export signal receptor activity	13	28
GO:0008970	GO:0008970	molecular_function	7	phospholipase A1 activity	13	18
GO:0035473	GO:0035473	molecular_function	5	lipase binding	13	23
GO:0099583	GO:0099583	molecular_function	6	neurotransmitter receptor activity involved in regulation of postsynaptic cytosolic calcium ion concentration	13	18
GO:0017160	GO:0017160	molecular_function	8	Ral GTPase binding	13	37
GO:0070700	GO:0070700	molecular_function	7	BMP receptor binding	13	25
GO:0008865	GO:0008865	molecular_function	7	fructokinase activity	13	16
GO:0019158	GO:0019158	molecular_function	7	mannokinase activity	13	16
GO:0061578	GO:0061578	molecular_function	5	Lys63-specific deubiquitinase activity	13	52
GO:0000822	GO:0000822	molecular_function	4	inositol hexakisphosphate binding	13	20
GO:0043138	GO:0043138	molecular_function	10	3-5 DNA helicase activity	12	63
GO:0086080	GO:0086080	molecular_function	5	protein binding involved in heterotypic cell-cell adhesion	12	46
GO:0097199	GO:0097199	molecular_function	9	cysteine-type endopeptidase activity involved in apoptotic signaling pathway	12	42
GO:0120170	GO:0120170	molecular_function	4	intraciliary transport particle B binding	12	17
GO:0102338	GO:0102338	molecular_function	6	3-oxo-lignoceronyl-CoA synthase activity	12	34
GO:0102336	GO:0102336	molecular_function	6	3-oxo-arachidoyl-CoA synthase activity	12	34
GO:0005542	GO:0005542	molecular_function	4	folic acid binding	12	31
GO:0070905	GO:0070905	molecular_function	7	serine binding	12	15
GO:0019534	GO:0019534	molecular_function	4	toxin transmembrane transporter activity	12	22
GO:0009922	GO:0009922	molecular_function	7	fatty acid elongase activity	12	34
GO:0005172	GO:0005172	molecular_function	6	vascular endothelial growth factor receptor binding	12	28
GO:0034713	GO:0034713	molecular_function	7	type I transforming growth factor beta receptor binding	12	28
GO:0016641	GO:0016641	molecular_function	5	oxidoreductase activity, acting on the CH-NH2 group of donors, oxygen as acceptor	12	18
GO:0004862	GO:0004862	molecular_function	8	cAMP-dependent protein kinase inhibitor activity	12	40
GO:0019239	GO:0019239	molecular_function	4	deaminase activity	12	52
GO:0015204	GO:0015204	molecular_function	5	urea transmembrane transporter activity	12	42
GO:0005127	GO:0005127	molecular_function	6	ciliary neurotrophic factor receptor binding	12	22
GO:0000900	GO:0000900	molecular_function	4	translation repressor activity, mRNA regulatory element binding	12	25
GO:0043924	GO:0043924	molecular_function	4	suramin binding	12	21
GO:0004535	GO:0004535	molecular_function	9	poly(A)-specific ribonuclease activity	12	28
GO:0016907	GO:0016907	molecular_function	7	G protein-coupled acetylcholine receptor activity	12	19
GO:0102337	GO:0102337	molecular_function	6	3-oxo-cerotoyl-CoA synthase activity	12	34
GO:0015220	GO:0015220	molecular_function	4	choline transmembrane transporter activity	12	16
GO:0072542	GO:0072542	molecular_function	6	protein phosphatase activator activity	12	27
GO:0008641	GO:0008641	molecular_function	5	ubiquitin-like modifier activating enzyme activity	12	34
GO:0008429	GO:0008429	molecular_function	5	phosphatidylethanolamine binding	12	36
GO:0061629	GO:0061629	molecular_function	6	RNA polymerase II-specific DNA-binding transcription factor binding	12	26
GO:0102756	GO:0102756	molecular_function	6	very-long-chain 3-ketoacyl-CoA synthase activity	12	34
GO:0030291	GO:0030291	molecular_function	7	protein serine/threonine kinase inhibitor activity	12	31
GO:0097153	GO:0097153	molecular_function	8	cysteine-type endopeptidase activity involved in apoptotic process	12	44
GO:0015101	GO:0015101	molecular_function	6	organic cation transmembrane transporter activity	12	29
GO:0004691	GO:0004691	molecular_function	9	cAMP-dependent protein kinase activity	12	13
GO:0004065	GO:0004065	molecular_function	6	arylsulfatase activity	12	25
GO:0009982	GO:0009982	molecular_function	5	pseudouridine synthase activity	12	29
GO:0005030	GO:0005030	molecular_function	4	neurotrophin receptor activity	12	13
GO:0090555	GO:0090555	molecular_function	6	phosphatidylethanolamine flippase activity	12	12
GO:0140327	GO:0140327	molecular_function	NA	flippase activity	12	16
GO:0008409	GO:0008409	molecular_function	7	5-3 exonuclease activity	12	54
GO:0004692	GO:0004692	molecular_function	9	cGMP-dependent protein kinase activity	12	41
GO:0045182	GO:0045182	molecular_function	2	translation regulator activity	12	17
GO:0004952	GO:0004952	molecular_function	6	dopamine neurotransmitter receptor activity	12	15
GO:0070699	GO:0070699	molecular_function	8	type II activin receptor binding	12	34
GO:0015189	GO:0015189	molecular_function	6	L-lysine transmembrane transporter activity	12	30
GO:0042608	GO:0042608	molecular_function	5	T cell receptor binding	12	21
GO:0042806	GO:0042806	molecular_function	5	fucose binding	12	16
GO:0002161	GO:0002161	molecular_function	6	aminoacyl-tRNA editing activity	12	47
GO:0005324	GO:0005324	molecular_function	4	long-chain fatty acid transporter activity	12	16
GO:0047617	GO:0047617	molecular_function	7	acyl-CoA hydrolase activity	12	48
GO:0030368	GO:0030368	molecular_function	6	interleukin-17 receptor activity	12	24
GO:0008422	GO:0008422	molecular_function	7	beta-glucosidase activity	12	17
GO:0042834	GO:0042834	molecular_function	5	peptidoglycan binding	12	31
GO:0004527	GO:0004527	molecular_function	6	exonuclease activity	12	40
GO:0042609	GO:0042609	molecular_function	5	CD4 receptor binding	12	38
GO:0050692	GO:0050692	molecular_function	5	DNA binding domain binding	12	31
GO:1990247	GO:1990247	molecular_function	6	N6-methyladenosine-containing RNA binding	12	25
GO:0030911	GO:0030911	molecular_function	5	TPR domain binding	12	25
GO:0030274	GO:0030274	molecular_function	5	LIM domain binding	12	26
GO:1990756	GO:1990756	molecular_function	5	ubiquitin ligase-substrate adaptor activity	12	18
GO:0004526	GO:0004526	molecular_function	8	ribonuclease P activity	12	37
GO:0070851	GO:0070851	molecular_function	5	growth factor receptor binding	11	14
GO:0003831	GO:0003831	molecular_function	7	beta-N-acetylglucosaminylglycopeptide beta-1,4-galactosyltransferase activity	11	20
GO:0004322	GO:0004322	molecular_function	6	ferroxidase activity	11	21
GO:0035403	GO:0035403	molecular_function	9	histone kinase activity (H3-T6 specific)	11	15
GO:0008568	GO:0008568	molecular_function	10	microtubule-severing ATPase activity	11	14
GO:0140347	GO:0140347	molecular_function	NA	N-retinylidene-phosphatidylethanolamine flippase activity	11	11
GO:0010855	GO:0010855	molecular_function	6	adenylate cyclase inhibitor activity	11	13
GO:0008511	GO:0008511	molecular_function	10	sodium:potassium:chloride symporter activity	11	15
GO:0035529	GO:0035529	molecular_function	8	NADH pyrophosphatase activity	11	22
GO:1902282	GO:1902282	molecular_function	10	voltage-gated potassium channel activity involved in ventricular cardiac muscle cell action potential repolarization	11	12
GO:0004726	GO:0004726	molecular_function	9	non-membrane spanning protein tyrosine phosphatase activity	11	15
GO:0008199	GO:0008199	molecular_function	8	ferric iron binding	11	18
GO:0004656	GO:0004656	molecular_function	8	procollagen-proline 4-dioxygenase activity	11	22
GO:0016174	GO:0016174	molecular_function	6	NAD(P)H oxidase (H(2)O(2)-forming activity	11	17
GO:0019213	GO:0019213	molecular_function	4	deacetylase activity	11	35
GO:0031852	GO:0031852	molecular_function	7	mu-type opioid receptor binding	11	32
GO:0102953	GO:0102953	molecular_function	6	hypoglycin A gamma-glutamyl transpeptidase activity	11	21
GO:0070915	GO:0070915	molecular_function	7	lysophosphatidic acid receptor activity	11	11
GO:0005025	GO:0005025	molecular_function	10	transforming growth factor beta receptor activity, type I	11	20
GO:0090624	GO:0090624	molecular_function	9	endoribonuclease activity, cleaving miRNA-paired mRNA	11	17
GO:0102991	GO:0102991	molecular_function	6	myristoyl-CoA hydrolase activity	11	33
GO:0004938	GO:0004938	molecular_function	9	alpha2-adrenergic receptor activity	11	13
GO:0003854	GO:0003854	molecular_function	6	3-beta-hydroxy-delta5-steroid dehydrogenase activity	11	24
GO:0103068	GO:0103068	molecular_function	6	leukotriene C4 gamma-glutamyl transferase activity	11	21
GO:0015378	GO:0015378	molecular_function	9	sodium:chloride symporter activity	11	15
GO:0003873	GO:0003873	molecular_function	7	6-phosphofructo-2-kinase activity	11	42
GO:0098879	GO:0098879	molecular_function	5	structural constituent of postsynaptic specialization	11	37
GO:0015616	GO:0015616	molecular_function	11	DNA translocase activity	11	30
GO:0019871	GO:0019871	molecular_function	6	sodium channel inhibitor activity	11	20
GO:0052658	GO:0052658	molecular_function	9	inositol-1,4,5-trisphosphate 5-phosphatase activity	11	34
GO:0004468	GO:0004468	molecular_function	8	lysine N-acetyltransferase activity, acting on acetyl phosphate as donor	11	16
GO:0044736	GO:0044736	molecular_function	9	acid-sensing ion channel activity	11	12
GO:0086062	GO:0086062	molecular_function	10	voltage-gated sodium channel activity involved in Purkinje myocyte action potential	11	18
GO:0004565	GO:0004565	molecular_function	7	beta-galactosidase activity	11	30
GO:0036374	GO:0036374	molecular_function	8	glutathione hydrolase activity	11	21
GO:0047275	GO:0047275	molecular_function	7	glucosaminylgalactosylglucosylceramide beta-galactosyltransferase activity	11	12
GO:0005347	GO:0005347	molecular_function	8	ATP transmembrane transporter activity	11	54
GO:0003993	GO:0003993	molecular_function	7	acid phosphatase activity	11	36
GO:0031957	GO:0031957	molecular_function	7	very long-chain fatty acid-CoA ligase activity	11	15
GO:0032217	GO:0032217	molecular_function	7	riboflavin transmembrane transporter activity	11	17
GO:0045545	GO:0045545	molecular_function	5	syndecan binding	11	23
GO:0097109	GO:0097109	molecular_function	5	neuroligin family protein binding	11	27
GO:0097100	GO:0097100	molecular_function	7	supercoiled DNA binding	11	28
GO:0044323	GO:0044323	molecular_function	10	retinoic acid-responsive element binding	11	23
GO:0017069	GO:0017069	molecular_function	6	snRNA binding	11	36
GO:0005007	GO:0005007	molecular_function	9	fibroblast growth factor-activated receptor activity	11	28
GO:0004000	GO:0004000	molecular_function	6	adenosine deaminase activity	11	40
GO:0004803	GO:0004803	molecular_function	4	transposase activity	11	21
GO:0042731	GO:0042731	molecular_function	5	PH domain binding	11	21
GO:0051428	GO:0051428	molecular_function	6	peptide hormone receptor binding	11	14
GO:0031013	GO:0031013	molecular_function	5	troponin I binding	11	19
GO:0004439	GO:0004439	molecular_function	9	phosphatidylinositol-4,5-bisphosphate 5-phosphatase activity	11	29
GO:0005337	GO:0005337	molecular_function	5	nucleoside transmembrane transporter activity	11	22
GO:1990405	GO:1990405	molecular_function	4	protein antigen binding	11	30
GO:0033204	GO:0033204	molecular_function	6	ribonuclease P RNA binding	11	36
GO:0043121	GO:0043121	molecular_function	5	neurotrophin binding	11	12
GO:1904047	GO:1904047	molecular_function	4	S-adenosyl-L-methionine binding	11	34
GO:0005113	GO:0005113	molecular_function	5	patched binding	11	15
GO:0032036	GO:0032036	molecular_function	6	myosin heavy chain binding	11	16
GO:0043023	GO:0043023	molecular_function	5	ribosomal large subunit binding	11	34
GO:0048038	GO:0048038	molecular_function	4	quinone binding	11	27
GO:0004445	GO:0004445	molecular_function	9	inositol-polyphosphate 5-phosphatase activity	10	30
GO:0031821	GO:0031821	molecular_function	6	G protein-coupled serotonin receptor binding	10	16
GO:0097371	GO:0097371	molecular_function	4	MDM2/MDM4 family protein binding	10	17
GO:0004687	GO:0004687	molecular_function	8	myosin light chain kinase activity	10	26
GO:0043878	GO:0043878	molecular_function	6	glyceraldehyde-3-phosphate dehydrogenase (NAD+) (non-phosphorylating) activity	10	22
GO:0070324	GO:0070324	molecular_function	4	thyroid hormone binding	10	17
GO:0019865	GO:0019865	molecular_function	4	immunoglobulin binding	10	19
[truncated: 2,978 more rows]

## Sheet: CC top
	GO.term	Ontology	GO.levels	Name	No..genes	No..transcripts
[truncated: 1,750 more rows]

[truncated: 5 more sheets: BP top, MF top, CC, BP, MF]
