# Supplementary material for: De Novo Transcriptome Profiling of Brain Tissue from the Annual Killifish Nothobranchius guentheri
Source: Life (Basel). 2021 Feb 11;11(2):137. doi: 10.3390/life11020137 (PMC7916979; doi:10.3390/life11020137)
Supplement: Supplementary file 1 [file life-11-00137-s001.zip › Supplementary file 2.xlsx]

## Sheet: GO-centric DE profiles
The list of enriched GO terms of differentially expressed genes associated with Torin 2 treatment in female and males of Nothobranchius guentheri
LogFC (vertical axis) ranges from -2 to ±2, i.e., -2. from a 4-fold decrease (blue) to a 4-fold increase (red), СPM>2. Cell borders demonstrate the statistical significance of gene set enrichment analysis (Fisher test p-value): blue (enriched with downregulated genes) and red (enriched with overexpressed ones)
GO ID	GO name	gene count	min p across tests (up)	min FDR across tests (up)	min p across tests (down)	min FDR across tests (down)		Torin vs control all		Torin vs control males		Torin vs control females		Females vs males
GO:0043229	intracellular organelle	9996	5.19003e-50	5.62314e-46	1.24107e-08	2.4448e-05
GO:0005840	ribosome	152	9.75211e-43	1.05659e-38	0.00358451	0.237686
GO:0022625	cytosolic large ribosomal subunit	35	0	0	0.0493859	0.786869
GO:0043226	organelle	10510	3.71951e-45	1.61196e-41	5.22638e-09	1.1325e-05
GO:0044391	ribosomal subunit	149	5.82486e-30	7.72043e-27	0.0268717	0.970493
GO:0003735	structural constituent of ribosome	158	1.69748e-51	3.67826e-47	1.40252e-05	0.00691837
GO:0015934	large ribosomal subunit	92	5.82992e-19	1.94352e-16	0.131286	1
GO:0006412	translation	220	2.90244e-41	5.71755e-38	0.00443191	0.264361
GO:0044445	cytosolic part	196	1.70892e-17	2.31442e-14	0.00578003	0.673373
GO:0043228	non-membrane-bounded organelle	3115	1.17169e-40	2.11578e-37	1.42762e-08	2.51758e-05
GO:0042611	MHC protein complex	10	0	0	0.206658	1
GO:0043232	intracellular non-membrane-bounded organelle	3081	1.28439e-40	2.14089e-37	6.69894e-08	9.67729e-05
GO:0042613	MHC class II protein complex	4	1.16301e-09	1.26006e-05	1	1
GO:0043603	cellular amide metabolic process	441	3.50787e-20	6.33434e-17	0.0023314	0.183957
GO:0030529	ribonucleoprotein complex	812	2.25268e-45	1.22033e-41	0.172828	1
GO:0043043	peptide biosynthetic process	233	1.55e-37	2.23913e-34	0.0103678	0.391474
GO:1990904	NA	904	6.4914e-43	1.75828e-39	0.104463	1
GO:0044424	intracellular part	13689	8.09385e-72	1.75386e-67	1.06813e-09	3.85754e-06
GO:0043604	amide biosynthetic process	300	2.16855e-28	2.42891e-25	0.00639105	0.320573
GO:0032991	macromolecular complex	5399	2.57415e-47	1.85931e-43	0.20817	1
GO:0006518	peptide metabolic process	322	1.01863e-25	5.51818e-23	0.019305	0.535582
GO:0044428	nuclear part	4337	3.17981e-44	9.84333e-41	7.29315e-06	0.00124437
GO:0044446	intracellular organelle part	8423	2.63993e-44	9.53409e-41	0.0056282	0.29965
GO:0003723	RNA binding	1573	1.20641e-26	6.70298e-24	5.43567e-06	0.00210331
GO:0044422	organelle part	8825	9.27335e-37	1.2559e-33	0.0104197	0.391474
GO:0005654	nucleoplasm	2825	1.78106e-35	2.27023e-32	8.05283e-06	0.00135269
GO:0006396	RNA processing	816	1.64962e-32	1.55416e-29	0.000520649	0.0687923
GO:0016070	RNA metabolic process	1455	2.64047e-42	6.35737e-39	0.000328776	0.0539716
GO:0044451	nucleoplasm part	1217	9.54529e-34	9.84937e-31	0.000126276	0.0157257
GO:0044267	cellular protein metabolic process	3109	1.78744e-33	1.76055e-30	9.66979e-06	0.00551407
GO:0043170	macromolecule metabolic process	5752	3.39621e-31	3.06636e-28	5.27164e-10	3.35974e-07
GO:0031323	regulation of cellular metabolic process	5443	4.65029e-31	4.03068e-28	5.64416e-07	0.000154592
GO:0060255	regulation of macromolecule metabolic process	5322	7.72964e-31	6.44206e-28	4.05438e-07	0.000118722
GO:0019538	protein metabolic process	3653	4.63546e-30	3.72021e-27	0.00097232	0.10641
GO:0051171	regulation of nitrogen compound metabolic process	5142	6.48912e-30	5.02189e-27	2.27125e-07	7.57166e-05
GO:0019222	regulation of metabolic process	5810	7.81785e-30	5.84155e-27	1.64265e-06	0.000345579
GO:0043231	intracellular membrane-bounded organelle	8124	5.89788e-32	2.13002e-28	1.84977e-06	0.00038541
GO:0031499	TRAMP complex	3	1	1	0.00092082	0.294321
GO:0001731	formation of translation preinitiation complex	6	0.529155	1	0.00109735	1
GO:0010940	positive regulation of necrotic cell death	6	0.374627	1	0.00201328	0.62784
GO:0042255	ribosome assembly	11	0.000957966	0.0351833	0.00211958	0.682873
GO:0008494	translation activator activity	9	0.42701	1	0.00223256	1
GO:0000176	nuclear exosome (RNase complex)	14	0.0297281	0.363732	0.00289796	1
GO:0043024	ribosomal small subunit binding	13	0.310025	1	0.0030633	1
GO:0022627	cytosolic small ribosomal subunit	23	6.73386e-19	1.04226e-15	0.00385292	1
GO:0016282	eukaryotic 43S preinitiation complex	16	0.000285514	0.0142962	0.00387867	1
GO:0070993	translation preinitiation complex	17	5.80559e-05	0.00391905	0.00414126	1
GO:0014883	transition between fast and slow fiber	22	0.246622	1	1.06222e-06	0.00320341
GO:0014733	regulation of skeletal muscle adaptation	28	0.28805	1	2.21015e-06	0.00532131
GO:0043502	regulation of muscle adaptation	96	0.373702	1	9.64574e-05	0.150997
GO:0008298	intracellular mRNA localization	12	0.106985	0.709813	0.00723938	1
GO:1902951	negative regulation of dendritic spine maintenance	6	0.00754723	0.222846	3.17292e-05	0.025098
GO:0007156	homophilic cell adhesion via plasma membrane adhesion molecules	208	2.98038e-05	0.00963909	3.20233e-10	2.10277e-07
GO:0098976	NA	15	0.0958777	1	0.000309067	0.0984877
GO:0032196	transposition	272	0.627097	1	2.55377e-90	5.53376e-86
GO:1902950	regulation of dendritic spine maintenance	19	0.0192358	0.325133	0.000584621	0.902643
GO:0099531	NA	171	0.0348775	1	0.000664928	0.803216
GO:0022849	glutamate-gated calcium ion channel activity	22	0.258707	1	0.000718454	1
GO:0003964	RNA-directed DNA polymerase activity	301	0.930453	1	0	0
GO:0034061	DNA polymerase activity	324	0.943373	1	0	0
GO:0016779	nucleotidyltransferase activity	418	0.759193	1	0	0
GO:0006310	DNA recombination	507	0.461033	1	0	0
GO:0006313	transposition, DNA-mediated	209	0.45784	1	3.31425e-80	1.19694e-76
GO:0006259	DNA metabolic process	1062	0.492535	1	3.97576e-67	1.23073e-63
GO:0016772	transferase activity, transferring phosphorus-containing groups	1441	0.580819	1	7.84958e-39	1.88992e-35
GO:0016740	transferase activity	2814	0.156122	1	1.10118e-24	1.8355e-21
GO:0004519	endonuclease activity	312	0.710532	1	1.11037e-35	2.18733e-32
GO:0004518	nuclease activity	385	0.640135	1	5.17029e-34	9.33625e-31
GO:0015074	DNA integration	266	0.727714	1	2.11361e-45	5.72497e-42
GO:0090304	nucleic acid metabolic process	2402	4.22199e-10	5.22779e-08	6.15479e-37	1.33368e-33
GO:0032197	transposition, RNA-mediated	62	0.880618	1	3.18796e-12	2.30266e-09
GO:0046872	metal ion binding	4779	0.516969	1	2.02237e-13	1.56509e-10
GO:0043169	cation binding	4854	0.541387	1	3.37263e-13	2.52005e-10
GO:0016788	hydrolase activity, acting on ester bonds	955	0.3837	1	1.36099e-20	1.34051e-17
GO:0046483	heterocycle metabolic process	2947	2.82352e-06	0.000177342	2.48469e-29	3.84577e-26
GO:0003677	DNA binding	2865	1.01642e-08	3.14639e-05	0	0
GO:0004190	aspartic-type endopeptidase activity	161	0.585613	1	3.57601e-26	4.30492e-23

## Sheet: src_sheet_1
GO ID		Log FCs
GO:0043229 [resized to 150]	0.880904	0.471674	0.389895	0.338515	0.309398	0.288116	0.272674	0.258916	0.248949	0.239431	0.23	0.223208	0.218482	0.21	0.20735	0.2	0.198613	0.19	0.19	0.186765	0.18	0.18	0.178661	0.17	0.17	0.17	0.166697	0.16	0.16	0.16	0.159224	0.15	0.15	0.15	0.15	0.142201	0.14	0.14	0.14	0.14	0.131917	0.13	0.13	0.13	0.13	0.13	0.122414	0.12	0.12
GO:0005840	0.25	0.23	0.22	0.22	0.22	0.22	0.21	0.21	0.21	0.21	0.21	0.21	0.21	0.2	0.2	0.2	0.2	0.2	0.2	0.2	0.2	0.2	0.2	0.2	0.2	0.2	0.19	0.19	0.19	0.19	0.19	0.19	0.19	0.19	0.18	0.18	0.18	0.18	0.18	0.18	0.18	0.18	0.18	0.18	0.18	0.18	0.18	0.17	0.17
GO:0022625	0.51	0.31	0.25	0.22	0.22	0.22	0.21	0.21	0.2	0.2	0.2	0.2	0.2	0.2	0.2	0.19	0.19	0.19	0.19	0.18	0.17	0.17	0.17	0.17	0.15	0.15	0.15	0.14	0.12	0.12	0.12	0.12	0.09	0.09	0.07
GO:0043226 [resized to 150]	0.893523	0.471562	0.391938	0.340678	0.311363	0.290034	0.274852	0.260838	0.250103	0.24008	0.230627	0.224168	0.219704	0.21	0.207805	0.2	0.198615	0.19	0.19	0.186408	0.18	0.18	0.177338	0.17	0.17	0.17	0.165393	0.16	0.16	0.16	0.157155	0.15	0.15	0.15	0.149487	0.14	0.14	0.14	0.14	0.13866	0.13	0.13	0.13	0.13	0.13	0.128523	0.12	0.12	0.12
GO:0044391	0.51	0.31	0.25	0.23	0.22	0.22	0.22	0.22	0.21	0.21	0.21	0.21	0.21	0.2	0.2	0.2	0.2	0.2	0.2	0.2	0.2	0.2	0.2	0.19	0.19	0.19	0.19	0.19	0.18	0.18	0.18	0.18	0.18	0.18	0.18	0.18	0.17	0.17	0.17	0.17	0.17	0.17	0.17	0.17	0.17	0.17	0.17	0.16	0.16
GO:0003735	0.51	0.31	0.25	0.23	0.22	0.22	0.22	0.22	0.21	0.21	0.21	0.21	0.21	0.21	0.2	0.2	0.2	0.2	0.2	0.2	0.2	0.2	0.2	0.2	0.2	0.2	0.2	0.2	0.2	0.2	0.19	0.19	0.19	0.19	0.19	0.19	0.19	0.19	0.18	0.18	0.18	0.18	0.18	0.18	0.18	0.18	0.18	0.17	0.17
GO:0015934	0.51	0.31	0.25	0.22	0.22	0.22	0.21	0.21	0.2	0.2	0.2	0.2	0.2	0.2	0.2	0.19	0.19	0.19	0.19	0.18	0.18	0.18	0.18	0.17	0.17	0.17	0.17	0.17	0.17	0.16	0.16	0.15	0.15	0.15	0.15	0.15	0.15	0.15	0.15	0.15	0.15	0.14	0.14	0.14	0.14	0.14	0.13	0.13	0.12
GO:0006412 [resized to 150]	1.15726	0.753699	0.662329	0.603973	0.496027	0.357945	0.275068	0.255342	0.234384	0.22589	0.22	0.22	0.213288	0.21	0.21	0.21	0.204384	0.2	0.2	0.2	0.2	0.2	0.2	0.2	0.2	0.2	0.197123	0.19	0.19	0.19	0.19	0.19	0.19	0.19	0.189315	0.18	0.18	0.18	0.18	0.18	0.18	0.170959	0.17	0.17	0.17	0.17	0.17	0.17	0.17
GO:0044445	0.51	0.42	0.31	0.27	0.27	0.25	0.25	0.24	0.23	0.22	0.22	0.22	0.22	0.21	0.21	0.21	0.21	0.2	0.2	0.2	0.2	0.2	0.2	0.2	0.2	0.2	0.2	0.19	0.19	0.19	0.19	0.19	0.19	0.19	0.19	0.18	0.18	0.18	0.18	0.18	0.17	0.17	0.17	0.17	0.17	0.17	0.17	0.17	0.17
GO:0043228 [resized to 150]	1.17415	0.547997	0.422743	0.366773	0.327347	0.305271	0.287844	0.275937	0.263627	0.255162	0.244293	0.236309	0.228324	0.22	0.215626	0.21	0.208696	0.2	0.2	0.193207	0.19	0.19	0.19	0.181176	0.18	0.18	0.179145	0.17	0.17	0.17	0.17	0.160958	0.16	0.16	0.16	0.16	0.150942	0.15	0.15	0.15	0.149965	0.14	0.14	0.14	0.14	0.14	0.131391	0.13	0.13
GO:0042611	0.8	0.77	0.71	0.7	0.67	0.59	0.12	0.1	0.04	-0.03
GO:0043232 [resized to 150]	1.18025	0.550729	0.424315	0.36861	0.329252	0.305928	0.289252	0.276288	0.264062	0.255238	0.24447	0.236618	0.228766	0.22	0.216259	0.21	0.209096	0.2	0.2	0.193392	0.19	0.19	0.19	0.181778	0.18	0.18	0.179679	0.17	0.17	0.17	0.17	0.161953	0.16	0.16	0.16	0.16	0.152488	0.15	0.15	0.15	0.15	0.141565	0.14	0.14	0.14	0.14	0.133557	0.13	0.13
GO:0042613	0.71	0.7	0.67	0.59
GO:0043603 [resized to 150]	0.954545	0.632045	0.511364	0.398864	0.324773	0.2725	0.254773	0.243409	0.228636	0.22	0.22	0.2125	0.21	0.21	0.21	0.203409	0.2	0.2	0.2	0.2	0.2	0.191364	0.19	0.19	0.19	0.189091	0.18	0.18	0.18	0.18	0.17	0.17	0.17	0.17	0.17	0.17	0.168182	0.16	0.16	0.16	0.159091	0.15	0.15	0.15	0.15	0.15	0.15	0.15	0.15
GO:0030529 [resized to 150]	0.715867	0.365387	0.288266	0.270111	0.252251	0.231661	0.220886	0.22	0.211181	0.21	0.21	0.204391	0.2	0.2	0.2	0.2	0.190517	0.19	0.19	0.19	0.182952	0.18	0.18	0.18	0.18	0.172768	0.17	0.17	0.17	0.17	0.17	0.17	0.162878	0.16	0.16	0.16	0.16	0.158229	0.15	0.15	0.15	0.15	0.15	0.15	0.148339	0.14	0.14	0.14	0.14
GO:0043043 [resized to 150]	1.135	0.7475	0.655862	0.581379	0.462586	0.32	0.264655	0.246293	0.23	0.220517	0.22	0.216379	0.21	0.21	0.21	0.205172	0.2	0.2	0.2	0.2	0.2	0.2	0.2	0.2	0.2	0.192155	0.19	0.19	0.19	0.19	0.19	0.19	0.189741	0.18	0.18	0.18	0.18	0.18	0.177931	0.17	0.17	0.17	0.17	0.17	0.17	0.17	0.17	0.17	0.164914
GO:1990904 [resized to 150]	0.693783	0.342611	0.28646	0.266372	0.251261	0.231173	0.22	0.217987	0.21	0.21	0.209513	0.2	0.2	0.2	0.2	0.190996	0.19	0.19	0.19	0.180819	0.18	0.18	0.18	0.175619	0.17	0.17	0.17	0.17	0.17	0.17	0.160332	0.16	0.16	0.16	0.16	0.16	0.150066	0.15	0.15	0.15	0.15	0.15	0.144779	0.14	0.14	0.14	0.14	0.14	0.139491
GO:0044424 [resized to 150]	0.988621	0.531344	0.416782	0.362614	0.324523	0.299895	0.280582	0.265088	0.253406	0.243257	0.233656	0.227447	0.22	0.212662	0.21	0.200394	0.2	0.192504	0.19	0.189869	0.18	0.18	0.17986	0.17	0.17	0.17	0.165981	0.16	0.16	0.16	0.156261	0.15	0.15	0.15	0.15	0.140591	0.14	0.14	0.14	0.14	0.13127	0.13	0.13	0.13	0.13	0.129391	0.12	0.12	0.12
GO:0043604 [resized to 150]	1.05097	0.705485	0.610736	0.540702	0.411338	0.316689	0.26602	0.250234	0.245284	0.230301	0.220334	0.22	0.22	0.210435	0.21	0.21	0.21	0.205585	0.2	0.2	0.2	0.2	0.2	0.2	0.2	0.2	0.19087	0.19	0.19	0.19	0.19	0.19	0.186087	0.18	0.18	0.18	0.18	0.18	0.171271	0.17	0.17	0.17	0.17	0.17	0.17	0.166522	0.16	0.16	0.16
GO:0032991 [resized to 150]	1.02188	0.529689	0.415821	0.353354	0.313136	0.293166	0.277955	0.264057	0.252101	0.240699	0.230962	0.22372	0.218976	0.21	0.207837	0.2	0.2	0.192245	0.19	0.19	0.183865	0.18	0.18	0.175207	0.17	0.17	0.17	0.164316	0.16	0.16	0.16	0.157585	0.15	0.15	0.15	0.15	0.143905	0.14	0.14	0.14	0.14	0.14	0.134371	0.13	0.13	0.13	0.13	0.13	0.125947
GO:0006518 [resized to 150]	1.03037	0.69486	0.58514	0.416168	0.301028	0.261402	0.241589	0.229439	0.22	0.218131	0.21	0.21	0.21	0.205514	0.2	0.2	0.2	0.2	0.2	0.2	0.195607	0.19	0.19	0.19	0.19	0.19	0.186355	0.18	0.18	0.18	0.178411	0.17	0.17	0.17	0.17	0.17	0.17	0.17	0.17	0.162523	0.16	0.16	0.16	0.16	0.153925	0.15	0.15	0.15	0.15
GO:0044428 [resized to 150]	0.629227	0.398757	0.344613	0.308412	0.286671	0.272569	0.254572	0.245276	0.236671	0.228757	0.22	0.216022	0.21	0.203633	0.2	0.19953	0.19	0.19	0.188191	0.18	0.18	0.18	0.174793	0.17	0.17	0.17	0.164848	0.16	0.16	0.16	0.16	0.155262	0.15	0.15	0.15	0.15	0.144641	0.14	0.14	0.14	0.14	0.14	0.131271	0.13	0.13	0.13	0.13	0.13	0.13
GO:0044446 [resized to 150]	0.869187	0.489331	0.399929	0.34908	0.313389	0.291691	0.276161	0.259217	0.247681	0.238352	0.23	0.220802	0.217875	0.21	0.204415	0.2	0.195935	0.19	0.19	0.184036	0.18	0.18	0.174627	0.17	0.17	0.169841	0.16	0.16	0.16	0.16	0.153059	0.15	0.15	0.15	0.149834	0.14	0.14	0.14	0.14	0.14	0.132834	0.13	0.13	0.13	0.13	0.13	0.127216	0.12	0.12
GO:0003723 [resized to 150]	0.80979	0.488887	0.377832	0.309301	0.280051	0.266802	0.253891	0.246287	0.232962	0.227266	0.219663	0.21	0.21	0.202549	0.2	0.198296	0.19	0.19	0.188811	0.18	0.18	0.18	0.18	0.171723	0.17	0.17	0.17	0.17	0.160356	0.16	0.16	0.16	0.16	0.16	0.154247	0.15	0.15	0.15	0.15	0.147648	0.14	0.14	0.14	0.14	0.14	0.134863	0.13	0.13	0.13
GO:0044422 [resized to 150]	0.868221	0.498683	0.402784	0.352089	0.316996	0.294079	0.277055	0.260747	0.248275	0.238631	0.23	0.220514	0.21732	0.21	0.203617	0.2	0.194837	0.19	0.19	0.183017	0.18	0.18	0.173404	0.17	0.17	0.168035	0.16	0.16	0.16	0.16	0.151494	0.15	0.15	0.15	0.147669	0.14	0.14	0.14	0.14	0.139106	0.13	0.13	0.13	0.13	0.13	0.13	0.121578	0.12	0.12
GO:0005654 [resized to 150]	0.668834	0.419374	0.360742	0.325514	0.296797	0.278855	0.264687	0.25052	0.241654	0.232789	0.224454	0.22	0.210891	0.205737	0.2	0.2	0.190127	0.19	0.19	0.184062	0.18	0.18	0.18	0.170117	0.17	0.17	0.168293	0.16	0.16	0.16	0.16	0.156013	0.15	0.15	0.15	0.15	0.146914	0.14	0.14	0.14	0.14	0.14	0.133648	0.13	0.13	0.13	0.13	0.13	0.13
GO:0006396 [resized to 150]	0.673897	0.339485	0.281912	0.259853	0.24375	0.23	0.220662	0.211691	0.21	0.20375	0.2	0.193971	0.19	0.19	0.19	0.188088	0.18	0.18	0.18	0.18	0.170368	0.17	0.17	0.17	0.17	0.165515	0.16	0.16	0.16	0.16	0.16	0.16	0.155368	0.15	0.15	0.15	0.15	0.15	0.15	0.143382	0.14	0.14	0.14	0.14	0.14	0.130368	0.13	0.13	0.13
GO:0016070 [resized to 150]	0.893411	0.433562	0.312958	0.278092	0.26221	0.248099	0.235889	0.23	0.223391	0.216774	0.21	0.21	0.204571	0.2	0.19722	0.19	0.19	0.19	0.186342	0.18	0.18	0.178257	0.17	0.17	0.17	0.17	0.17	0.16488	0.16	0.16	0.16	0.16	0.16	0.151503	0.15	0.15	0.15	0.15	0.15	0.140185	0.14	0.14	0.14	0.14	0.14	0.132986	0.13	0.13	0.13
GO:0044451 [resized to 150]	0.42751	0.310255	0.285883	0.268463	0.246836	0.236697	0.23	0.221487	0.21751	0.21	0.207231	0.2	0.2	0.194347	0.19	0.19	0.181463	0.18	0.18	0.18	0.175834	0.17	0.17	0.166647	0.16	0.16	0.16	0.16	0.16	0.16	0.15567	0.15	0.15	0.15	0.15	0.148669	0.14	0.14	0.14	0.14	0.14	0.14	0.14	0.137551	0.13	0.13	0.13	0.13	0.13
GO:0044267 [resized to 150]	0.664355	0.38973	0.33842	0.300003	0.281728	0.26552	0.251316	0.238693	0.226901	0.22	0.216212	0.21	0.207937	0.2	0.2	0.19449	0.19	0.19	0.186353	0.18	0.18	0.17532	0.17	0.17	0.17	0.164425	0.16	0.16	0.16	0.16	0.15029	0.15	0.15	0.15	0.15	0.141947	0.14	0.14	0.14	0.14	0.135536	0.13	0.13	0.13	0.13	0.13	0.12878	0.12	0.12
GO:0043170 [resized to 150]	0.777241	0.457175	0.363329	0.32476	0.291081	0.274986	0.26082	0.2487	0.238082	0.23	0.220851	0.215705	0.21	0.206032	0.2	0.197662	0.19	0.19	0.187109	0.18	0.18	0.18	0.170205	0.17	0.17	0.168513	0.16	0.16	0.16	0.16	0.153596	0.15	0.15	0.15	0.15	0.142589	0.14	0.14	0.14	0.14	0.137575	0.13	0.13	0.13	0.13	0.13	0.13	0.121161	0.12
GO:0031323 [resized to 150]	0.788024	0.458965	0.390798	0.33869	0.307782	0.287595	0.275217	0.263198	0.251453	0.240534	0.233467	0.227777	0.22	0.216214	0.21	0.208228	0.2	0.2	0.191618	0.19	0.189961	0.18	0.18	0.18	0.172983	0.17	0.17	0.169857	0.16	0.16	0.16	0.16	0.154986	0.15	0.15	0.15	0.147914	0.14	0.14	0.14	0.14	0.138547	0.13	0.13	0.13	0.13	0.13	0.13	0.120462
GO:0060255 [resized to 150]	0.785568	0.45554	0.387377	0.340858	0.308384	0.288369	0.273896	0.26234	0.251347	0.240918	0.233303	0.226814	0.22	0.21511	0.21	0.206784	0.2	0.19902	0.19	0.19	0.187731	0.18	0.18	0.18	0.170946	0.17	0.17	0.169227	0.16	0.16	0.16	0.16	0.152575	0.15	0.15	0.15	0.146767	0.14	0.14	0.14	0.14	0.136026	0.13	0.13	0.13	0.13	0.13	0.128514	0.12
GO:0019538 [resized to 150]	0.802065	0.476725	0.373346	0.334578	0.299129	0.279666	0.264896	0.249507	0.237897	0.228165	0.22	0.215416	0.21	0.205131	0.2	0.2	0.190186	0.19	0.19	0.180581	0.18	0.18	0.171796	0.17	0.17	0.17	0.161227	0.16	0.16	0.16	0.155586	0.15	0.15	0.15	0.15	0.145285	0.14	0.14	0.14	0.14	0.137448	0.13	0.13	0.13	0.13	0.13	0.128237	0.12	0.12
GO:0051171 [resized to 150]	0.799375	0.46129	0.393519	0.345374	0.310891	0.290701	0.275547	0.263995	0.252152	0.241765	0.234583	0.228567	0.22	0.216337	0.21	0.208186	0.2	0.2	0.190618	0.19	0.19	0.180041	0.18	0.18	0.172377	0.17	0.17	0.168209	0.16	0.16	0.16	0.16	0.151616	0.15	0.15	0.15	0.145314	0.14	0.14	0.14	0.14	0.13542	0.13	0.13	0.13	0.13	0.13	0.128637	0.12
GO:0019222 [resized to 150]	0.781578	0.463458	0.391691	0.341708	0.307917	0.287511	0.274713	0.262963	0.251471	0.240753	0.23287	0.226793	0.22	0.215098	0.21	0.206239	0.2	0.19867	0.19	0.19	0.185999	0.18	0.18	0.178484	0.17	0.17	0.17	0.166899	0.16	0.16	0.16	0.16	0.150471	0.15	0.15	0.15	0.144558	0.14	0.14	0.14	0.14	0.13406	0.13	0.13	0.13	0.13	0.13	0.125163	0.12
GO:0043231 [resized to 150]	0.725971	0.440553	0.369079	0.3243	0.298268	0.278354	0.263206	0.252604	0.242002	0.231585	0.224853	0.219595	0.21	0.208206	0.2	0.199951	0.19	0.19	0.184459	0.18	0.18	0.175786	0.17	0.17	0.17	0.1643	0.16	0.16	0.16	0.157236	0.15	0.15	0.15	0.149066	0.14	0.14	0.14	0.14	0.139189	0.13	0.13	0.13	0.13	0.13	0.13	0.122211	0.12	0.12	0.12
GO:0031499	-0.02	-0.08	-0.36
GO:0001731	0.13	0.13	0.07	-0.01	-0.02	-0.36
GO:0010940	0.29	0.05	0.05	0.05	0.05	-0.74
GO:0042255	0.17	0.16	0.12	0.1	0.09	0.09	0.03	0.01	0	0	-0.36
GO:0008494	0.16	0.1	0.1	0.09	0.07	0.01	0	-0.02	-0.36
GO:0000176	0.21	0.19	0.19	0.17	0.16	0.15	0.13	0.13	0.11	0.08	0.06	0.05	-0.04	-0.36
GO:0043024	1.36	0.16	0.15	0.13	0.12	0.08	0.07	0.07	0.06	0.06	0.01	0.01	-0.36
GO:0022627	0.23	0.22	0.21	0.2	0.2	0.2	0.19	0.18	0.18	0.17	0.17	0.17	0.17	0.15	0.14	0.14	0.13	0.13	0.12	0.07	0.03	-0.12	-0.36
GO:0016282	0.18	0.17	0.16	0.15	0.14	0.13	0.13	0.12	0.12	0.1	0.1	0.09	0.06	0.01	-0.04	-0.36
GO:0070993	0.18	0.17	0.16	0.16	0.15	0.14	0.13	0.13	0.12	0.12	0.1	0.1	0.09	0.06	0.01	-0.04	-0.36
GO:0014883	0.66	0.64	0.63	0.17	0.13	0.11	0.08	0.05	0.03	0.03	0	-0.02	-0.03	-0.03	-0.05	-0.16	-0.17	-0.18	-0.19	-0.41	-0.55	-0.6
GO:0014733	0.66	0.64	0.63	0.3	0.17	0.13	0.11	0.08	0.06	0.05	0.03	0.03	0.02	0	0	-0.02	-0.03	-0.03	-0.05	-0.09	-0.11	-0.16	-0.17	-0.18	-0.19	-0.41	-0.55	-0.6
GO:0043502	0.66	0.64	0.63	0.34	0.3	0.28	0.26	0.25	0.24	0.23	0.22	0.21	0.21	0.2	0.19	0.18	0.17	0.17	0.17	0.16	0.15	0.15	0.15	0.15	0.14	0.13	0.13	0.13	0.12	0.12	0.12	0.11	0.11	0.1	0.1	0.1	0.1	0.1	0.09	0.09	0.09	0.08	0.08	0.08	0.08	0.07	0.07	0.07	0.07
GO:0008298	0.21	0.17	0.16	0.14	0.13	0.12	0.11	0.09	0.06	-0.04	-0.04	-0.36
GO:1902951	0.33	0.28	-0.08	-0.25	-0.62	-0.69
GO:0007156 [resized to 150]	0.54109	0.458436	0.368815	0.335545	0.29327	0.276872	0.263981	0.231469	0.22	0.219526	0.21	0.21	0.200853	0.2	0.19218	0.186398	0.18	0.170616	0.17	0.169052	0.16	0.16	0.157488	0.15	0.15	0.145924	0.14	0.14	0.14	0.14	0.135687	0.13	0.13	0.13	0.121232	0.12	0.12	0.12	0.113886	0.11	0.11	0.11	0.11	0.11	0.11	0.104976	0.0991943	0.09	0.09
GO:0098976	0.13	0.12	0.12	0.08	0.05	0.03	0.01	-0.04	-0.05	-0.05	-0.06	-0.23	-0.34	-0.62	-0.69
GO:0032196 [resized to 150]	0.447372	0.284234	0.264745	0.248321	0.227591	0.214745	0.205693	0.18781	0.169708	0.15854	0.15	0.144964	0.14	0.131387	0.120146	0.11	0.11	0.11	0.100657	0.1	0.1	0.0935036	0.089927	0.08	0.08	0.0691241	0.0582482	0.05	0.05	0.05	0.0410949	0.04	0.0329927	0.03	0.03	0.03	0.0267883	0.0122628	0.01	0.01	0.01	0.01	0.01	0.00248175	0	-0.00562044	-0.01	-0.0137226	-0.0227737
GO:1902950	0.33	0.28	0.18	0.18	0.16	0.12	0.1	0.09	0.08	0.02	-0.02	-0.08	-0.08	-0.12	-0.18	-0.18	-0.25	-0.62	-0.69
GO:0099531	0.44	0.35	0.3	0.24	0.23	0.23	0.21	0.21	0.21	0.2	0.2	0.19	0.19	0.18	0.18	0.17	0.17	0.17	0.16	0.16	0.15	0.15	0.15	0.14	0.13	0.13	0.13	0.12	0.12	0.12	0.11	0.11	0.11	0.11	0.1	0.1	0.1	0.1	0.1	0.1	0.1	0.09	0.09	0.09	0.09	0.09	0.08	0.08	0.08
GO:0022849	0.25	0.2	0.18	0.15	0.12	0.12	0.1	0.08	0.07	0.06	0.01	-0.03	-0.04	-0.05	-0.08	-0.08	-0.1	-0.12	-0.24	-0.25	-0.62	-0.69
GO:0003964 [resized to 150]	0.553168	0.369802	0.357921	0.284653	0.274059	0.259406	0.249307	0.232673	0.203267	0.184059	0.18	0.166535	0.15	0.148614	0.138515	0.128416	0.12	0.113267	0.11	0.11	0.10297	0.1	0.1	0.1	0.0925743	0.09	0.09	0.0872277	0.08	0.0770297	0.07	0.07	0.0617822	0.0516832	0.05	0.05	0.0413861	0.0362376	0.03	0.03	0.0209901	0.0108911	0.01	0.01	0.01	0.00544554	0	0	0
GO:0034061 [resized to 150]	0.540245	0.368405	0.36	0.30227	0.276012	0.265215	0.254417	0.248221	0.227669	0.19865	0.181227	0.18	0.177669	0.158037	0.15	0.15	0.141043	0.130245	0.124049	0.117853	0.11	0.11	0.11	0.100061	0.1	0.1	0.1	0.0914724	0.09	0.09	0.09	0.0828834	0.08	0.0712883	0.07	0.0642945	0.0534969	0.05	0.05	0.05	0.0403067	0.0341104	0.03	0.03	0.0217178	0.02	0.0147239	0.01	0.01
GO:0016779 [resized to 150]	0.516659	0.371599	0.357279	0.296897	0.272959	0.257399	0.248019	0.221957	0.21	0.21	0.194057	0.180979	0.18	0.18	0.173198	0.17	0.164678	0.158998	0.15	0.15	0.140477	0.14	0.135537	0.13	0.13	0.127757	0.12	0.12	0.112816	0.11	0.11	0.108616	0.1	0.1	0.1	0.1	0.0951551	0.09	0.09	0.09	0.09	0.0816945	0.0795943	0.07	0.07	0.07	0.0653938	0.06	0.06
GO:0006310 [resized to 150]	0.508235	0.364706	0.334706	0.272353	0.267059	0.25	0.241765	0.236471	0.228235	0.22	0.218824	0.207647	0.2	0.192353	0.187059	0.18	0.18	0.176471	0.165294	0.16	0.15	0.15	0.149412	0.14	0.14	0.14	0.14	0.136471	0.13	0.13	0.13	0.13	0.126471	0.12	0.12	0.12	0.12	0.110588	0.11	0.11	0.108824	0.1	0.1	0.1	0.1	0.0988235	0.09	0.09	0.09
GO:0006313 [resized to 150]	0.41218	0.27	0.25109	0.23109	0.219526	0.196872	0.177962	0.159289	0.15	0.149526	0.14	0.14	0.128815	0.115071	0.11	0.11	0.103507	0.1	0.1	0.0838863	0.08	0.08	0.0678673	0.06	0.0517062	0.05	0.05	0.0472512	0.04	0.0385782	0.03	0.03	0.03	0.03	0.0283412	0.0154502	0.01	0.01	0.01	0.01	0.01	0.00943128	0	0	-0.0021327	-0.0150237	-0.0208057	-0.03	-0.03
GO:0006259 [resized to 150]	0.554579	0.374299	0.331121	0.290374	0.276262	0.264673	0.255888	0.249907	0.24	0.232523	0.22514	0.22	0.210561	0.207383	0.2	0.191402	0.189626	0.18	0.18	0.18	0.171869	0.17	0.161495	0.16	0.16	0.150935	0.15	0.15	0.148785	0.14	0.14	0.14	0.14	0.136449	0.13	0.13	0.13	0.13	0.13	0.13	0.13	0.123551	0.12	0.12	0.12	0.12	0.119626	0.11	0.11
GO:0016772 [resized to 150]	1.09146	0.582332	0.39406	0.352866	0.327405	0.299299	0.282457	0.266773	0.248633	0.233616	0.22	0.21034	0.21	0.200118	0.194691	0.19	0.182387	0.18	0.179452	0.17	0.17	0.165475	0.16	0.16	0.159827	0.15	0.15	0.15	0.15	0.140423	0.14	0.14	0.134774	0.13	0.13	0.13	0.13	0.126822	0.12	0.12	0.12	0.12	0.111582	0.11	0.11	0.11	0.104261	0.1	0.1
GO:0016740 [resized to 150]	0.934861	0.45629	0.371684	0.334307	0.300618	0.280874	0.265565	0.251386	0.235821	0.224883	0.215544	0.21	0.204733	0.2	0.197122	0.19	0.18951	0.18	0.18	0.17403	0.17	0.17	0.167079	0.16	0.16	0.16	0.157058	0.15	0.15	0.15	0.15	0.141834	0.14	0.14	0.14	0.133412	0.13	0.13	0.13	0.13	0.13	0.123646	0.12	0.12	0.12	0.12	0.12	0.110682	0.11
GO:0004519 [resized to 150]	0.640886	0.451709	0.416139	0.367975	0.342278	0.282215	0.271709	0.265949	0.250696	0.244937	0.23443	0.217848	0.21	0.202911	0.2	0.191899	0.181392	0.18	0.18	0.17462	0.168861	0.158354	0.15	0.15	0.15	0.146329	0.14	0.14	0.13481	0.129051	0.12	0.12	0.112785	0.11	0.11	0.11	0.100759	0.1	0.1	0.1	0.093481	0.09	0.09	0.09	0.09	0.09	0.080443	0.08	0.0789241
GO:0004518 [resized to 150]	0.929231	0.476923	0.407692	0.364615	0.302308	0.273846	0.269231	0.256923	0.25	0.246154	0.233846	0.229231	0.213077	0.21	0.202308	0.197692	0.185385	0.18	0.18	0.18	0.173846	0.17	0.163077	0.16	0.152308	0.15	0.15	0.15	0.140769	0.14	0.14	0.131538	0.13	0.128462	0.12	0.12	0.12	0.12	0.118462	0.11	0.11	0.11	0.11	0.11	0.102308	0.1	0.1	0.1	0.0907692
GO:0015074 [resized to 150]	0.70107	0.476568	0.380701	0.36321	0.319779	0.28	0.270886	0.259446	0.25	0.243358	0.22	0.210701	0.199077	0.188376	0.18	0.18	0.166568	0.151587	0.15	0.143727	0.14	0.130332	0.13	0.122472	0.113542	0.11	0.11	0.106753	0.1	0.1	0.1	0.0954982	0.09	0.09	0.0887085	0.08	0.08	0.08	0.0719188	0.068524	0.06	0.06	0.0561993	0.05	0.05	0.05	0.05	0.0460148	0.04
GO:0090304 [resized to 150]	0.782142	0.399178	0.327534	0.283624	0.270909	0.257908	0.24787	0.238456	0.23	0.2234	0.217098	0.21	0.21	0.20076	0.198817	0.19	0.19	0.189328	0.18	0.18	0.18	0.171706	0.17	0.17	0.17	0.161557	0.16	0.16	0.16	0.158257	0.15	0.15	0.15	0.15	0.14807	0.14	0.14	0.14	0.14	0.14	0.133487	0.13	0.13	0.13	0.13	0.13	0.13	0.13	0.123811
GO:0032197	0.42	0.27	0.25	0.21	0.18	0.16	0.13	0.11	0.11	0.11	0.1	0.1	0.09	0.09	0.09	0.05	0.04	0.03	0.01	0.01	0.01	-0.01	-0.01	-0.01	-0.01	-0.03	-0.05	-0.06	-0.06	-0.08	-0.08	-0.08	-0.12	-0.12	-0.13	-0.14	-0.15	-0.18	-0.24	-0.24	-0.24	-0.24	-0.26	-0.29	-0.3	-0.3	-0.33	-0.35	-0.36
GO:0046872 [resized to 150]	1.19268	0.613318	0.43858	0.37227	0.326968	0.303698	0.28421	0.271911	0.254256	0.240207	0.231483	0.224951	0.216227	0.21	0.201261	0.2	0.19162	0.19	0.186051	0.18	0.18	0.172675	0.17	0.17	0.162431	0.16	0.16	0.15939	0.15	0.15	0.15	0.15	0.141361	0.14	0.14	0.14	0.131453	0.13	0.13	0.13	0.13	0.125014	0.12	0.12	0.12	0.12	0.12	0.114525	0.11
GO:0043169 [resized to 150]	1.21323	0.616915	0.440574	0.37512	0.32921	0.305052	0.284775	0.272684	0.254516	0.240685	0.231789	0.225361	0.216465	0.21	0.201271	0.2	0.191937	0.19	0.186613	0.18	0.18	0.17314	0.17	0.17	0.162751	0.16	0.16	0.159457	0.15	0.15	0.15	0.15	0.142332	0.14	0.14	0.14	0.131814	0.13	0.13	0.13	0.13	0.124867	0.12	0.12	0.12	0.12	0.12	0.113782	0.11
GO:0016788 [resized to 150]	0.68244	0.426924	0.380438	0.339875	0.297591	0.277925	0.267258	0.258206	0.25	0.245412	0.237925	0.228874	0.22	0.214515	0.21	0.201721	0.195798	0.188311	0.18	0.18	0.176465	0.17	0.16367	0.16	0.157132	0.15	0.15	0.15	0.144672	0.14	0.14	0.137518	0.13	0.13	0.13	0.128186	0.12	0.12	0.12	0.12	0.12	0.116058	0.11	0.11	0.11	0.11	0.109239	0.1	0.1
GO:0046483 [resized to 150]	0.861002	0.476236	0.361632	0.310149	0.281638	0.269174	0.254997	0.244137	0.2348	0.22851	0.22	0.213236	0.21	0.206087	0.2	0.192336	0.19	0.19	0.182803	0.18	0.18	0.172255	0.17	0.17	0.17	0.161862	0.16	0.16	0.16	0.154008	0.15	0.15	0.15	0.15	0.144279	0.14	0.14	0.14	0.14	0.136073	0.13	0.13	0.13	0.13	0.13	0.13	0.13	0.120718	0.12
GO:0003677 [resized to 150]	0.603361	0.409081	0.354384	0.319937	0.294656	0.275846	0.266806	0.254635	0.243507	0.236555	0.23	0.222735	0.212651	0.21	0.201962	0.2	0.195449	0.19	0.19	0.182589	0.18	0.18	0.171294	0.17	0.17	0.167307	0.16	0.16	0.16	0.157495	0.15	0.15	0.15	0.142463	0.14	0.14	0.14	0.139436	0.13	0.13	0.13	0.13	0.13	0.13	0.122589	0.12	0.12	0.12	0.12
GO:0004190	0.69	0.42	0.37	0.37	0.36	0.36	0.29	0.28	0.28	0.27	0.26	0.25	0.21	0.2	0.19	0.18	0.18	0.18	0.18	0.17	0.15	0.15	0.15	0.14	0.13	0.13	0.13	0.12	0.12	0.12	0.12	0.12	0.11	0.11	0.11	0.11	0.1	0.1	0.1	0.1	0.1	0.1	0.1	0.09	0.09	0.09	0.09	0.09	0.08
[truncated: 146 more columns]

## Sheet: src_sheet_2
GO ID		Log FCs
GO:0043229 [resized to 150]	1.54154	0.731485	0.588212	0.50693	0.450443	0.419464	0.397664	0.372141	0.347865	0.326882	0.311827	0.302309	0.290994	0.282075	0.273007	0.266035	0.258164	0.25	0.245085	0.24	0.232755	0.23	0.220126	0.218245	0.21	0.21	0.201905	0.2	0.193917	0.19	0.18593	0.18	0.18	0.170189	0.17	0.17	0.161935	0.16	0.16	0.154429	0.15	0.15	0.148571	0.14	0.14	0.14	0.133762	0.13	0.13
GO:0005840	0.42	0.32	0.32	0.32	0.32	0.32	0.32	0.31	0.31	0.31	0.31	0.31	0.3	0.3	0.29	0.29	0.29	0.29	0.29	0.28	0.28	0.28	0.28	0.28	0.27	0.27	0.27	0.27	0.26	0.26	0.26	0.26	0.26	0.26	0.25	0.25	0.25	0.25	0.25	0.25	0.25	0.25	0.24	0.24	0.24	0.24	0.24	0.24	0.24
GO:0022625	0.36	0.32	0.32	0.32	0.31	0.31	0.3	0.3	0.29	0.29	0.28	0.27	0.27	0.27	0.26	0.26	0.25	0.24	0.24	0.24	0.24	0.23	0.23	0.19	0.18	0.18	0.17	0.15	0.14	0.13	0.11	0.11	0.1	0.05	-0.06
GO:0043226 [resized to 150]	1.5396	0.731758	0.592613	0.510285	0.453895	0.420594	0.39867	0.373064	0.348884	0.329121	0.312613	0.302732	0.291568	0.282399	0.27323	0.266057	0.258456	0.25	0.244988	0.24	0.232375	0.229335	0.22	0.217007	0.21	0.21	0.200095	0.2	0.191758	0.19	0.183848	0.18	0.178219	0.17	0.17	0.17	0.160713	0.16	0.16	0.153777	0.15	0.15	0.147696	0.14	0.14	0.14	0.132328	0.13	0.13
GO:0044391	0.36	0.32	0.32	0.32	0.32	0.32	0.31	0.31	0.31	0.31	0.31	0.31	0.3	0.3	0.3	0.29	0.29	0.29	0.29	0.28	0.28	0.28	0.27	0.27	0.27	0.27	0.27	0.27	0.26	0.26	0.26	0.25	0.25	0.25	0.25	0.25	0.24	0.24	0.24	0.24	0.24	0.23	0.23	0.2	0.2	0.19	0.19	0.19	0.18
GO:0003735	0.36	0.32	0.32	0.32	0.32	0.32	0.32	0.31	0.31	0.31	0.31	0.31	0.31	0.3	0.3	0.3	0.29	0.29	0.29	0.29	0.29	0.28	0.28	0.28	0.28	0.28	0.27	0.27	0.27	0.27	0.27	0.27	0.26	0.26	0.26	0.26	0.26	0.25	0.25	0.25	0.25	0.25	0.25	0.25	0.25	0.25	0.25	0.24	0.24
GO:0015934	0.36	0.32	0.32	0.32	0.31	0.31	0.3	0.3	0.29	0.29	0.28	0.27	0.27	0.27	0.26	0.26	0.25	0.25	0.25	0.24	0.24	0.24	0.24	0.23	0.23	0.19	0.19	0.19	0.18	0.18	0.18	0.17	0.17	0.16	0.15	0.15	0.14	0.14	0.14	0.14	0.13	0.13	0.13	0.12	0.12	0.11	0.11	0.11	0.11
GO:0006412 [resized to 150]	1.57178	1.25397	1.13014	1.09123	0.674795	0.369589	0.326575	0.32	0.32	0.31589	0.31	0.31	0.31	0.306986	0.3	0.3	0.3	0.291233	0.29	0.29	0.29	0.282329	0.28	0.28	0.276575	0.27	0.27	0.263973	0.26	0.26	0.258219	0.25	0.25	0.25	0.25	0.25	0.25	0.25	0.243562	0.24	0.24	0.24	0.24	0.231507	0.23	0.23	0.225753	0.22	0.216301
GO:0044445 [resized to 150]	1.17051	0.446142	0.391371	0.355127	0.325685	0.32	0.32	0.316142	0.31	0.31	0.31	0.31	0.31	0.307056	0.3	0.299898	0.29	0.29	0.29	0.280355	0.28	0.273198	0.27	0.27	0.27	0.268883	0.26	0.26	0.251726	0.25	0.25	0.242183	0.24	0.24	0.24	0.24	0.235482	0.23	0.22665	0.21	0.21	0.201168	0.2	0.19401	0.181624	0.18	0.18	0.179695	0.17
GO:0043228 [resized to 150]	1.99954	0.877927	0.635481	0.55181	0.4838	0.444634	0.418049	0.404134	0.385597	0.360648	0.335552	0.322644	0.311791	0.302381	0.293935	0.286932	0.278485	0.27	0.26389	0.26	0.250257	0.25	0.240475	0.24	0.2331	0.23	0.22043	0.22	0.211611	0.21	0.21	0.200976	0.2	0.191675	0.19	0.184782	0.18	0.18	0.173184	0.17	0.17	0.17	0.163139	0.16	0.16	0.16	0.154538	0.15	0.15
GO:0042611	1.16	1.13	1.06	1.02	0.95	0.81	0.16	0.02	-0.04	-0.09
GO:0043232 [resized to 150]	2.0088	0.884082	0.639448	0.554322	0.48671	0.445477	0.418488	0.404465	0.38645	0.362284	0.336846	0.3234	0.312648	0.303355	0.295036	0.288177	0.279371	0.27	0.264945	0.26	0.251006	0.25	0.24096	0.24	0.233348	0.23	0.22087	0.22	0.211798	0.21	0.21	0.201486	0.2	0.192414	0.19	0.185775	0.18	0.18	0.174491	0.17	0.17	0.17	0.164886	0.16	0.16	0.16	0.156256	0.15	0.15
GO:0042613	1.06	1.02	0.95	0.81
GO:0043603 [resized to 150]	1.41182	1.11	0.714091	0.614091	0.414773	0.350455	0.328182	0.32	0.32	0.312045	0.31	0.305909	0.3	0.296364	0.29	0.29	0.29	0.280455	0.28	0.277727	0.27	0.268182	0.26	0.255227	0.25	0.25	0.25	0.25	0.246364	0.24	0.24	0.233636	0.23	0.220682	0.22	0.211136	0.204773	0.2	0.2	0.2	0.192273	0.19	0.19	0.182955	0.18	0.18	0.173636	0.17	0.1675
GO:0030529 [resized to 150]	1.08741	0.478889	0.432222	0.373333	0.324444	0.319259	0.31	0.302222	0.298889	0.29	0.283704	0.274815	0.27	0.268889	0.26	0.257407	0.25	0.25	0.248889	0.24	0.24	0.24	0.237778	0.23	0.23	0.221852	0.218519	0.21	0.21	0.21	0.2	0.2	0.19037	0.19	0.19	0.181852	0.18	0.18	0.178889	0.17	0.17	0.168519	0.16	0.16	0.16	0.16	0.152963	0.15	0.15
GO:0043043 [resized to 150]	1.56103	1.2356	1.12586	1.03698	0.548276	0.356207	0.32	0.32	0.32	0.310517	0.31	0.31	0.30931	0.3	0.3	0.3	0.298103	0.29	0.29	0.29	0.286897	0.28	0.28	0.279224	0.27	0.27	0.265086	0.26	0.26	0.257414	0.25	0.25	0.25	0.25	0.25	0.25	0.248534	0.24	0.24	0.24	0.24	0.233793	0.23	0.23	0.226121	0.22	0.215517	0.208448	0.2
GO:1990904 [resized to 150]	1.02987	0.46814	0.419302	0.347874	0.321528	0.314817	0.306445	0.3	0.291395	0.286346	0.276312	0.27	0.269568	0.26	0.256179	0.25	0.25	0.244419	0.24	0.24	0.239302	0.23	0.23	0.224219	0.219169	0.21	0.21	0.21	0.200731	0.199003	0.19	0.19	0.188904	0.18	0.18	0.18	0.173787	0.17	0.17	0.163688	0.16	0.16	0.16	0.16	0.150199	0.15	0.15	0.15	0.146711
GO:0044424 [resized to 150]	1.67352	0.841531	0.627402	0.538871	0.475722	0.435136	0.410468	0.384738	0.360276	0.337117	0.317677	0.306798	0.295109	0.285061	0.274794	0.268027	0.26	0.250932	0.246899	0.24	0.234178	0.23	0.221019	0.218845	0.21	0.21	0.202139	0.2	0.195324	0.19	0.187305	0.18	0.18	0.172787	0.17	0.17	0.163845	0.16	0.16	0.155122	0.15	0.15	0.147493	0.14	0.14	0.14	0.131505	0.13	0.13
GO:0043604 [resized to 150]	1.52	1.155	1.095	0.7	0.605	0.415	0.36	0.325	0.32	0.32	0.315	0.31	0.31	0.31	0.3	0.3	0.3	0.29	0.29	0.29	0.29	0.28	0.28	0.28	0.27	0.27	0.265	0.26	0.26	0.25	0.25	0.25	0.25	0.25	0.25	0.245	0.24	0.24	0.24	0.235	0.23	0.23	0.22	0.22	0.21	0.2	0.2	0.2	0.195
GO:0032991 [resized to 150]	1.62111	0.807845	0.593663	0.509186	0.450666	0.414847	0.390157	0.367012	0.341508	0.320657	0.30629	0.294061	0.284329	0.27432	0.269861	0.26	0.25568	0.25	0.241776	0.24	0.231203	0.228686	0.22	0.219223	0.21	0.21	0.202257	0.2	0.195291	0.19	0.19	0.181101	0.18	0.1758	0.17	0.17	0.17	0.1616	0.16	0.16	0.155458	0.15	0.15	0.15	0.142646	0.14	0.14	0.137058	0.13
GO:0006518 [resized to 150]	1.49677	1.14851	1.01062	0.458012	0.33236	0.32	0.32	0.314534	0.31	0.31	0.302484	0.3	0.3	0.290435	0.29	0.29	0.287702	0.28	0.28	0.275652	0.27	0.264286	0.26	0.257578	0.25	0.25	0.25	0.25	0.25	0.243478	0.24	0.24	0.236087	0.23	0.229379	0.22	0.22	0.212671	0.21	0.201304	0.2	0.2	0.2	0.19323	0.19	0.19	0.19	0.185155	0.18
GO:0044428 [resized to 150]	1.06896	0.58474	0.499204	0.446125	0.406678	0.377128	0.349066	0.331557	0.312699	0.302388	0.292768	0.284879	0.27526	0.268754	0.26	0.251557	0.248858	0.24	0.235813	0.23	0.225882	0.22	0.214913	0.21	0.21	0.203287	0.2	0.198893	0.19	0.19	0.182768	0.18	0.18	0.170796	0.17	0.17	0.166782	0.16	0.16	0.16	0.155536	0.15	0.15	0.15	0.147405	0.14	0.14	0.14	0.135467
GO:0044446 [resized to 150]	1.45541	0.72073	0.5829	0.514103	0.455791	0.419873	0.393611	0.367564	0.343171	0.323789	0.309873	0.298229	0.288541	0.278142	0.27	0.262898	0.25481	0.25	0.242411	0.239123	0.23	0.228146	0.22	0.215392	0.21	0.209393	0.2	0.2	0.191794	0.19	0.182951	0.18	0.178197	0.17	0.17	0.17	0.162333	0.16	0.16	0.156646	0.15	0.15	0.15	0.141137	0.14	0.14	0.137761	0.13	0.13
GO:0003723 [resized to 150]	1.38123	0.872487	0.624607	0.535038	0.466079	0.428947	0.40797	0.363096	0.330368	0.314226	0.307551	0.295165	0.284683	0.271345	0.267525	0.259898	0.25	0.25	0.240838	0.24	0.235584	0.23	0.23	0.22033	0.22	0.217931	0.21	0.21	0.208388	0.2	0.199327	0.19	0.19	0.180266	0.18	0.18	0.177386	0.17	0.17	0.168794	0.16	0.16	0.16	0.159721	0.15	0.15	0.15	0.15	0.15
GO:0044422 [resized to 150]	1.47558	0.735814	0.588043	0.517229	0.456527	0.419446	0.39259	0.367715	0.342907	0.323609	0.309785	0.2981	0.288111	0.277613	0.27	0.261697	0.253914	0.25	0.241222	0.237851	0.23	0.226686	0.22	0.213824	0.21	0.2069	0.2	0.199638	0.19	0.19	0.18017	0.18	0.175792	0.17	0.17	0.169389	0.16	0.16	0.16	0.153156	0.15	0.15	0.147262	0.14	0.14	0.14	0.132726	0.13	0.13
GO:0005654 [resized to 150]	1.10091	0.602008	0.516549	0.461322	0.416096	0.381181	0.352603	0.336379	0.320262	0.303883	0.295552	0.288812	0.27889	0.27	0.263211	0.259653	0.25	0.246096	0.24	0.230948	0.229512	0.22	0.22	0.210198	0.21	0.21	0.202023	0.2	0.198013	0.19	0.19	0.181881	0.18	0.179993	0.17	0.17	0.17	0.162878	0.16	0.16	0.16	0.151598	0.15	0.15	0.15	0.145092	0.14	0.14	0.14
GO:0006396 [resized to 150]	0.957365	0.465419	0.396133	0.339754	0.313005	0.3	0.28931	0.270197	0.27	0.260517	0.253448	0.25	0.240074	0.24	0.235936	0.23	0.224409	0.22	0.218424	0.21	0.21	0.204286	0.2	0.1983	0.19	0.19	0.18601	0.18	0.18	0.179261	0.17	0.17	0.17	0.17	0.163596	0.16	0.16	0.16	0.150542	0.15	0.15	0.15	0.15	0.15	0.141502	0.14	0.14	0.14	0.135837
GO:0016070 [resized to 150]	1.47079	0.680476	0.475445	0.430193	0.372323	0.33399	0.315127	0.303398	0.290572	0.275107	0.268546	0.26	0.250951	0.248525	0.24	0.24	0.237471	0.23	0.227112	0.22	0.218822	0.21	0.21	0.209835	0.2	0.2	0.197746	0.19	0.19	0.184624	0.18	0.18	0.176671	0.17	0.17	0.17	0.166988	0.16	0.16	0.16	0.155238	0.15	0.15	0.15	0.15	0.142791	0.14	0.14	0.14
GO:0044451 [resized to 150]	0.693369	0.471627	0.426138	0.397231	0.357486	0.330929	0.311882	0.298882	0.28751	0.28	0.274766	0.264626	0.26	0.253114	0.242975	0.24	0.236393	0.23	0.23	0.223509	0.22	0.218159	0.21	0.21	0.21	0.205136	0.2	0.197321	0.19	0.19	0.183205	0.18	0.18	0.177716	0.17	0.17	0.17	0.17	0.160855	0.16	0.16	0.154133	0.15	0.15	0.15	0.15	0.15	0.142062	0.14
GO:0044267 [resized to 150]	1.09679	0.591982	0.483393	0.427588	0.391815	0.36728	0.347967	0.324663	0.31	0.301469	0.29	0.280648	0.273156	0.269513	0.26	0.252502	0.25	0.240783	0.238101	0.23	0.23	0.221193	0.218512	0.21	0.209198	0.2	0.2	0.198544	0.19	0.19	0.183079	0.18	0.18	0.1705	0.17	0.17	0.16177	0.16	0.157267	0.15	0.15	0.148538	0.14	0.14	0.14	0.133656	0.13	0.13	0.13
GO:0043170 [resized to 150]	1.28226	0.764154	0.597511	0.510937	0.453504	0.419124	0.387485	0.365716	0.340824	0.322281	0.309801	0.297086	0.286453	0.277641	0.27	0.263773	0.258083	0.25	0.245516	0.24	0.235291	0.23	0.225846	0.22	0.21588	0.21	0.21	0.20268	0.2	0.198959	0.19	0.19	0.184718	0.18	0.18	0.171258	0.17	0.17	0.166123	0.16	0.16	0.155785	0.15	0.15	0.148829	0.14	0.14	0.14	0.133955
GO:0031323 [resized to 150]	1.18216	0.675353	0.548331	0.479448	0.444513	0.417831	0.393105	0.367214	0.345274	0.326228	0.31071	0.299659	0.289837	0.28	0.272765	0.265694	0.259173	0.25	0.247053	0.24	0.234383	0.23	0.222263	0.22	0.211794	0.21	0.21	0.200127	0.2	0.196809	0.19	0.19	0.182942	0.18	0.176873	0.17	0.17	0.17	0.162908	0.16	0.16	0.158394	0.15	0.15	0.15	0.140853	0.14	0.14	0.133862
GO:0060255 [resized to 150]	1.1839	0.670833	0.547068	0.477029	0.444215	0.418047	0.392178	0.365661	0.344693	0.324862	0.310732	0.300298	0.290709	0.28112	0.272093	0.265318	0.258542	0.25	0.245988	0.24	0.233995	0.23	0.222285	0.22	0.211418	0.21	0.21	0.200681	0.2	0.196567	0.19	0.19	0.182172	0.18	0.175808	0.17	0.17	0.17	0.160698	0.16	0.16	0.156432	0.15	0.15	0.149634	0.14	0.14	0.14	0.132836
GO:0019538 [resized to 150]	1.29612	0.782747	0.581759	0.487264	0.438591	0.409989	0.377799	0.358689	0.335598	0.313801	0.304451	0.291415	0.281655	0.273124	0.26828	0.26	0.251387	0.24941	0.24	0.235795	0.23	0.227504	0.22	0.215527	0.21	0.209285	0.2	0.2	0.197957	0.19	0.19	0.183763	0.18	0.179569	0.17	0.17	0.17	0.162747	0.16	0.158962	0.15	0.15	0.148454	0.14	0.14	0.14	0.132862	0.13	0.13
GO:0051171 [resized to 150]	1.20314	0.686502	0.553983	0.480613	0.447422	0.420345	0.39665	0.370982	0.347411	0.328956	0.312776	0.302092	0.292283	0.282764	0.274119	0.266347	0.25974	0.25	0.2475	0.24	0.23526	0.23	0.222438	0.22	0.211945	0.21	0.21	0.20106	0.2	0.19639	0.19	0.19	0.183175	0.18	0.176759	0.17	0.17	0.17	0.161696	0.16	0.16	0.15809	0.15	0.15	0.15	0.140408	0.14	0.14	0.13389
GO:0019222 [resized to 150]	1.17972	0.688351	0.553119	0.481848	0.445778	0.418726	0.392975	0.366211	0.345022	0.324696	0.308983	0.298774	0.288822	0.28	0.270931	0.264328	0.257211	0.25	0.24473	0.24	0.233023	0.23	0.2208	0.22	0.210124	0.21	0.208464	0.2	0.2	0.194744	0.19	0.189735	0.18	0.18	0.173181	0.17	0.17	0.168736	0.16	0.16	0.16	0.153002	0.15	0.15	0.146238	0.14	0.14	0.138959	0.13
GO:0043231 [resized to 150]	1.26233	0.666474	0.547998	0.47602	0.431572	0.404926	0.37844	0.35113	0.330455	0.312506	0.302088	0.290381	0.280885	0.271572	0.264656	0.257371	0.25	0.24285	0.239988	0.23	0.226388	0.22	0.21371	0.21	0.206007	0.2	0.196646	0.19	0.19	0.180233	0.18	0.172899	0.17	0.17	0.163857	0.16	0.16	0.156658	0.15	0.15	0.15	0.140197	0.14	0.14	0.136314	0.13	0.13	0.13	0.123538
GO:0031499	0.07	-0.18	-0.22
GO:0001731	0.14	0.13	-0.02	-0.03	-0.03	-0.22
GO:0010940	0.23	0.12	0.03	0	-0.14	-1.03
GO:0042255	0.11	0.1	0.07	0.07	0.06	0.04	-0.02	-0.03	-0.08	-0.16	-0.22
GO:0008494	0.19	0.11	0.06	0.04	-0.01	-0.04	-0.07	-0.16	-0.22
GO:0000176	0.33	0.27	0.22	0.15	0.14	0.14	0.12	0.12	0.11	0.08	0.03	0.01	-0.14	-0.22
GO:0043024	2.41	0.2	0.19	0.12	0.09	0.09	0.09	0.05	0	-0.01	-0.01	-0.04	-0.22
GO:0022627	0.32	0.31	0.31	0.31	0.3	0.29	0.29	0.28	0.27	0.27	0.27	0.25	0.25	0.24	0.2	0.2	0.18	0.18	0.14	0.01	-0.02	-0.22	-0.28
GO:0016282	0.23	0.17	0.16	0.15	0.15	0.14	0.14	0.12	0.12	0.09	0.09	0.07	0.05	-0.13	-0.22	-0.31
GO:0070993	0.23	0.2	0.17	0.16	0.15	0.15	0.14	0.14	0.12	0.12	0.09	0.09	0.07	0.05	-0.13	-0.22	-0.31
GO:0014883	1.08	1.01	1	0.36	0.22	0.14	0.13	0.1	0.09	0.04	0.04	0.03	0.02	-0.05	-0.05	-0.08	-0.1	-0.11	-0.14	-0.2	-0.27	-0.32
GO:0014733	1.08	1.01	1	0.65	0.36	0.22	0.14	0.13	0.12	0.1	0.09	0.04	0.04	0.04	0.03	0.02	-0.04	-0.05	-0.05	-0.05	-0.08	-0.1	-0.11	-0.14	-0.2	-0.23	-0.27	-0.32
GO:0043502	1.08	1.01	1	0.65	0.39	0.36	0.32	0.31	0.31	0.31	0.31	0.3	0.3	0.28	0.28	0.25	0.24	0.23	0.22	0.21	0.2	0.2	0.18	0.17	0.17	0.17	0.16	0.15	0.14	0.14	0.13	0.13	0.12	0.11	0.11	0.1	0.1	0.1	0.1	0.09	0.08	0.07	0.07	0.07	0.07	0.07	0.05	0.05	0.04
GO:0008298	0.33	0.27	0.12	0.11	0.1	0.09	0.03	0	-0.02	-0.14	-0.15	-0.47
GO:1902951	0.55	0.45	0.17	-0.01	-0.22	-0.46
GO:0007156 [resized to 150]	0.75122	0.630244	0.429512	0.346585	0.34	0.338537	0.325854	0.313171	0.274878	0.245122	0.232195	0.22	0.22	0.219024	0.21	0.21	0.200976	0.19561	0.19	0.19	0.184878	0.179512	0.17	0.17	0.161463	0.16	0.153415	0.15	0.145366	0.14	0.137317	0.13	0.129268	0.12	0.12	0.12	0.12	0.12	0.110488	0.11	0.109756	0.1	0.0943902	0.09	0.09	0.09	0.0809756	0.08	0.0729268
GO:0098976	0.26	0.11	0.11	0.1	0.03	-0.04	-0.05	-0.06	-0.08	-0.09	-0.1	-0.18	-0.22	-0.38	-0.46
GO:0032196 [resized to 150]	0.917591	0.685182	0.621606	0.57781	0.54854	0.519489	0.478686	0.423504	0.409708	0.384672	0.368467	0.329927	0.315912	0.31	0.300146	0.288759	0.28	0.275182	0.27	0.261606	0.258029	0.25	0.249927	0.24	0.24	0.24	0.232774	0.23	0.224672	0.22	0.216569	0.202044	0.198467	0.19	0.184891	0.18	0.176788	0.17	0.168686	0.159635	0.15	0.146058	0.14	0.14	0.14	0.13438	0.13	0.126277	0.12
GO:1902950	0.55	0.45	0.2	0.18	0.17	0.12	0.11	0.08	0.07	0.07	-0.01	-0.07	-0.07	-0.11	-0.12	-0.15	-0.22	-0.3	-0.46
GO:0099531	0.6	0.57	0.47	0.36	0.36	0.31	0.31	0.27	0.25	0.23	0.22	0.22	0.22	0.21	0.21	0.2	0.2	0.2	0.19	0.19	0.18	0.18	0.18	0.17	0.17	0.17	0.17	0.17	0.17	0.17	0.15	0.14	0.14	0.14	0.12	0.12	0.11	0.11	0.11	0.11	0.11	0.11	0.11	0.1	0.1	0.1	0.09	0.08	0.08
GO:0022849	0.27	0.26	0.26	0.22	0.2	0.17	0.1	0.09	0.06	0.03	0.03	0	0	-0.01	-0.02	-0.03	-0.05	-0.08	-0.08	-0.15	-0.22	-0.46
GO:0003964 [resized to 150]	1.03455	0.976931	0.807525	0.727723	0.674554	0.652178	0.60802	0.584257	0.561584	0.532079	0.500198	0.42	0.42	0.417228	0.398515	0.388416	0.378317	0.37	0.364356	0.33802	0.33	0.322871	0.312772	0.31	0.307525	0.292475	0.287327	0.277228	0.267129	0.252079	0.25	0.241881	0.24	0.231683	0.23	0.226436	0.22	0.216238	0.21	0.197129	0.19	0.180891	0.18	0.175644	0.17	0.155941	0.15	0.145248	0.14
GO:0034061 [resized to 150]	1.03141	0.955276	0.790061	0.711656	0.671411	0.631902	0.593436	0.574663	0.540245	0.514049	0.431043	0.42	0.417669	0.398037	0.387239	0.376442	0.37	0.363742	0.33865	0.33	0.322454	0.311656	0.31	0.303926	0.29	0.283067	0.27227	0.266074	0.255276	0.25	0.243681	0.24	0.232086	0.23	0.225092	0.22	0.213497	0.207301	0.191902	0.185706	0.18	0.178712	0.17	0.167117	0.151718	0.15	0.144724	0.14	0.14
GO:0016779 [resized to 150]	1.02214	0.882857	0.731429	0.671429	0.638571	0.604286	0.574286	0.533571	0.471429	0.42	0.414286	0.394286	0.38	0.37	0.359286	0.337143	0.327857	0.315	0.31	0.302857	0.29	0.280714	0.271429	0.269286	0.26	0.25	0.244286	0.24	0.239286	0.23	0.23	0.220714	0.218571	0.21	0.206429	0.19	0.184286	0.18	0.179286	0.17	0.160714	0.15	0.15	0.15	0.142857	0.14	0.14	0.135	0.125714
GO:0006310 [resized to 150]	1.01412	0.833529	0.691765	0.634118	0.588235	0.557647	0.521176	0.457647	0.418235	0.404118	0.384706	0.37	0.356471	0.332353	0.318235	0.31	0.302353	0.289412	0.28	0.271176	0.27	0.261765	0.259412	0.25	0.25	0.248824	0.24	0.239412	0.23	0.23	0.22	0.22	0.21	0.198235	0.19	0.188824	0.18	0.176471	0.17	0.17	0.16	0.16	0.159412	0.15	0.147059	0.14	0.14	0.14	0.132353
GO:0006313 [resized to 150]	0.77	0.602857	0.55	0.505714	0.464286	0.417143	0.404286	0.381429	0.37	0.334286	0.317143	0.304286	0.291429	0.285714	0.28	0.277143	0.27	0.261429	0.26	0.252857	0.25	0.25	0.241429	0.24	0.24	0.227143	0.22	0.218571	0.205714	0.2	0.197143	0.19	0.181429	0.18	0.18	0.17	0.164286	0.158571	0.15	0.142857	0.14	0.14	0.14	0.135714	0.122857	0.12	0.12	0.12	0.12
GO:0006259 [resized to 150]	0.947009	0.718224	0.624019	0.579439	0.529907	0.443364	0.41729	0.397196	0.38243	0.366729	0.347477	0.331308	0.314766	0.31	0.305794	0.29	0.282617	0.273832	0.27	0.267664	0.26	0.25729	0.25	0.25	0.242523	0.239346	0.23	0.226168	0.22	0.217196	0.21	0.208224	0.2	0.190841	0.19	0.184673	0.18	0.18	0.175514	0.17	0.17	0.167757	0.16	0.16	0.155794	0.15	0.15	0.141028	0.14
GO:0016772 [resized to 150]	1.98787	1.05176	0.725031	0.627433	0.55294	0.494099	0.431511	0.408033	0.389772	0.372547	0.350145	0.328778	0.313188	0.30354	0.295963	0.28528	0.278737	0.27	0.2653	0.259793	0.25	0.240145	0.238778	0.23	0.228447	0.22	0.211905	0.209503	0.2	0.197101	0.19	0.1847	0.18	0.173333	0.17	0.17	0.165424	0.16	0.156128	0.15	0.15	0.140973	0.14	0.14	0.13617	0.13	0.128944	0.12	0.12
GO:0016740 [resized to 150]	1.77142	0.788746	0.607896	0.524134	0.458863	0.419989	0.396068	0.371435	0.346642	0.325537	0.309989	0.299554	0.286993	0.278682	0.27	0.265154	0.257906	0.249065	0.24	0.236068	0.23	0.226791	0.22	0.210074	0.21	0.200797	0.2	0.192051	0.19	0.182242	0.18	0.176684	0.17	0.17	0.16644	0.16	0.155037	0.15	0.15	0.14745	0.14	0.14	0.14	0.13305	0.13	0.13	0.122806	0.12	0.12
GO:0004519 [resized to 150]	1.03272	0.977468	0.872468	0.752089	0.688354	0.660886	0.619873	0.601203	0.586139	0.564494	0.539177	0.51519	0.458165	0.42	0.42	0.413291	0.391392	0.380886	0.37038	0.368101	0.338861	0.33	0.33	0.322595	0.312089	0.31	0.31	0.295886	0.289557	0.279051	0.263797	0.26	0.252785	0.25	0.241772	0.24	0.230759	0.229747	0.22	0.22	0.213481	0.207722	0.197215	0.19	0.19	0.19	0.18038	0.17	0.17
GO:0004518 [resized to 150]	1.56923	0.981538	0.857692	0.726923	0.672308	0.625385	0.600769	0.583077	0.546923	0.524615	0.473077	0.424615	0.42	0.418462	0.398462	0.383846	0.371538	0.366923	0.34	0.33	0.33	0.321538	0.313077	0.31	0.31	0.297692	0.289231	0.28	0.269231	0.26	0.253846	0.25	0.243077	0.24	0.236154	0.23	0.229231	0.22	0.218462	0.21	0.2	0.195385	0.19	0.19	0.182308	0.173846	0.17	0.166923	0.158462
GO:0015074 [resized to 150]	1.03875	0.98428	0.859963	0.796568	0.739631	0.701402	0.670886	0.640849	0.617122	0.594096	0.585166	0.552103	0.539077	0.514059	0.469004	0.429963	0.42	0.42	0.416384	0.393727	0.384797	0.375867	0.37	0.37	0.349705	0.33	0.325683	0.316753	0.31	0.31	0.309926	0.29	0.29	0.287638	0.28	0.274244	0.265314	0.26	0.26	0.252989	0.25	0.25	0.240664	0.231734	0.23	0.223875	0.22	0.22	0.217085
GO:0090304 [resized to 150]	1.28986	0.710125	0.584709	0.499484	0.437829	0.405349	0.377912	0.35525	0.329717	0.313594	0.306073	0.293561	0.282296	0.271656	0.26975	0.26	0.255349	0.25	0.244692	0.24	0.239651	0.23	0.227745	0.22	0.219584	0.21	0.21	0.207038	0.2	0.198877	0.19	0.19	0.183211	0.18	0.18	0.174409	0.17	0.17	0.169351	0.16	0.16	0.16	0.152421	0.15	0.15	0.15	0.141106	0.14	0.14
GO:0032197	0.99	0.67	0.67	0.58	0.55	0.53	0.42	0.42	0.34	0.31	0.31	0.27	0.24	0.24	0.23	0.23	0.23	0.22	0.19	0.17	0.17	0.15	0.14	0.13	0.13	0.12	0.12	0.12	0.11	0.08	0.07	0.07	0.06	0.06	0.04	0.04	0.03	0.03	0	-0.02	-0.08	-0.08	-0.09	-0.1	-0.12	-0.14	-0.14	-0.15	-0.24
GO:0046872 [resized to 150]	2.02382	1.01643	0.701024	0.589268	0.519649	0.462471	0.425732	0.407634	0.384331	0.355953	0.330075	0.314444	0.305732	0.294197	0.281095	0.271442	0.264611	0.258721	0.25	0.243457	0.24	0.230702	0.228261	0.22	0.215192	0.21	0.20714	0.2	0.196894	0.19	0.19	0.180096	0.18	0.175493	0.17	0.17	0.166534	0.16	0.16	0.153813	0.15	0.15	0.147676	0.14	0.14	0.14	0.131852	0.13	0.13
GO:0043169 [resized to 150]	2.02765	1.02278	0.701235	0.590309	0.521914	0.464383	0.426235	0.407778	0.384074	0.355185	0.329259	0.314198	0.305309	0.293951	0.280741	0.271235	0.265123	0.259012	0.25	0.243519	0.24	0.230494	0.227778	0.22	0.214444	0.21	0.206667	0.2	0.19642	0.19	0.19	0.180185	0.18	0.175185	0.17	0.17	0.166049	0.16	0.16	0.15321	0.15	0.15	0.146852	0.14	0.14	0.14	0.130494	0.13	0.13
GO:0016788 [resized to 150]	1.21674	0.761862	0.640628	0.596695	0.542029	0.493828	0.426715	0.416883	0.395753	0.37728	0.37	0.350481	0.335523	0.328075	0.319059	0.31	0.307887	0.291464	0.28	0.272992	0.260837	0.253389	0.25	0.245356	0.24	0.231046	0.229874	0.22	0.213996	0.21	0.201255	0.195377	0.19	0.182636	0.18	0.174603	0.17	0.166569	0.16	0.155397	0.15	0.15	0.140502	0.14	0.14	0.130314	0.13	0.13	0.127971
GO:0046483 [resized to 150]	1.56712	0.826767	0.622979	0.556682	0.475334	0.429607	0.397709	0.372491	0.343643	0.322647	0.31	0.299753	0.287076	0.27775	0.27	0.26554	0.259773	0.25	0.247055	0.24	0.24	0.230437	0.227211	0.22	0.217035	0.21	0.21	0.201942	0.2	0.192782	0.19	0.184639	0.18	0.18	0.172596	0.17	0.17	0.164619	0.16	0.16	0.159183	0.15	0.15	0.15	0.144764	0.14	0.14	0.14	0.131362
GO:0003677 [resized to 150]	1.12806	0.659267	0.563403	0.49733	0.449581	0.419424	0.398796	0.378691	0.353927	0.336335	0.315236	0.307801	0.294084	0.286126	0.27555	0.268115	0.26	0.253822	0.25	0.243194	0.236283	0.23	0.227225	0.22	0.216597	0.21	0.21	0.206963	0.2	0.197382	0.19	0.189372	0.18	0.18	0.173455	0.17	0.17	0.169581	0.16	0.16	0.16	0.153613	0.15	0.15	0.142408	0.14	0.14	0.131728	0.13
GO:0004190	1.07	1	0.99	0.97	0.83	0.79	0.74	0.72	0.68	0.67	0.67	0.64	0.62	0.6	0.59	0.58	0.58	0.55	0.54	0.53	0.51	0.42	0.42	0.42	0.42	0.42	0.42	0.4	0.39	0.39	0.38	0.38	0.37	0.37	0.37	0.34	0.33	0.33	0.33	0.32	0.31	0.31	0.31	0.31	0.31	0.29	0.29	0.28	0.27
[truncated: 121 more columns]

## Sheet: src_sheet_3
GO ID		Log FCs
GO:0043229 [resized to 150]	0.626782	0.432793	0.378657	0.346473	0.32084	0.303094	0.28542	0.271436	0.261211	0.253092	0.244823	0.238959	0.23	0.225653	0.22	0.219565	0.21	0.21	0.201672	0.2	0.2	0.191751	0.19	0.19	0.184536	0.18	0.18	0.18	0.173186	0.17	0.17	0.17	0.166649	0.16	0.16	0.16	0.159661	0.15	0.15	0.15	0.15	0.15	0.142749	0.14	0.14	0.14	0.14	0.139447	0.13
GO:0005840	0.31	0.31	0.27	0.27	0.24	0.24	0.24	0.24	0.21	0.21	0.21	0.2	0.2	0.19	0.18	0.18	0.18	0.18	0.18	0.18	0.17	0.17	0.17	0.17	0.17	0.17	0.17	0.17	0.17	0.17	0.16	0.16	0.16	0.16	0.16	0.15	0.15	0.15	0.15	0.15	0.15	0.15	0.15	0.14	0.14	0.14	0.14	0.14	0.14
GO:0022625	0.66	0.44	0.24	0.17	0.17	0.16	0.15	0.15	0.14	0.14	0.13	0.13	0.13	0.13	0.12	0.12	0.12	0.12	0.11	0.11	0.11	0.1	0.1	0.08	0.07	0.07	0.06	0.06	0.05	0.05	0.04	0.03	0.02	-0.02	-0.06
GO:0043226 [resized to 150]	0.636983	0.43348	0.378454	0.34561	0.319725	0.302049	0.284825	0.270836	0.260996	0.25316	0.245323	0.239061	0.23	0.225661	0.22	0.219845	0.21	0.21	0.202456	0.2	0.2	0.191935	0.19	0.19	0.184276	0.18	0.18	0.18	0.172914	0.17	0.17	0.17	0.164986	0.16	0.16	0.16	0.157916	0.15	0.15	0.15	0.15	0.15	0.140864	0.14	0.14	0.14	0.14	0.136388	0.13
GO:0044391	0.66	0.44	0.31	0.24	0.24	0.24	0.24	0.24	0.23	0.22	0.21	0.21	0.21	0.19	0.19	0.19	0.19	0.18	0.18	0.18	0.18	0.18	0.18	0.18	0.18	0.17	0.17	0.17	0.17	0.17	0.17	0.17	0.17	0.16	0.16	0.16	0.16	0.16	0.16	0.15	0.15	0.15	0.15	0.15	0.15	0.15	0.15	0.15	0.14
GO:0003735	0.66	0.44	0.24	0.24	0.24	0.24	0.23	0.22	0.21	0.21	0.2	0.19	0.19	0.19	0.19	0.18	0.18	0.18	0.18	0.18	0.18	0.18	0.17	0.17	0.17	0.17	0.17	0.17	0.17	0.16	0.16	0.16	0.16	0.16	0.16	0.15	0.15	0.15	0.15	0.15	0.15	0.15	0.15	0.14	0.14	0.14	0.14	0.14	0.14
GO:0015934	0.66	0.44	0.31	0.24	0.24	0.24	0.24	0.21	0.19	0.19	0.19	0.18	0.18	0.18	0.18	0.18	0.18	0.18	0.18	0.17	0.17	0.17	0.17	0.17	0.17	0.16	0.16	0.16	0.16	0.15	0.15	0.15	0.15	0.15	0.14	0.14	0.14	0.14	0.13	0.13	0.13	0.13	0.13	0.13	0.12	0.12	0.12	0.12	0.12
GO:0006412 [resized to 150]	1.035	0.52	0.408636	0.320455	0.288636	0.274545	0.266364	0.245	0.24	0.24	0.238182	0.22	0.219545	0.21	0.21	0.196818	0.19	0.187273	0.18	0.18	0.18	0.18	0.18	0.178636	0.17	0.17	0.17	0.17	0.17	0.163182	0.16	0.16	0.16	0.16	0.157727	0.15	0.15	0.15	0.15	0.15	0.15	0.15	0.15	0.146364	0.14	0.14	0.14	0.14	0.134091
GO:0044445	0.66	0.44	0.35	0.31	0.25	0.25	0.24	0.24	0.23	0.23	0.22	0.22	0.22	0.22	0.21	0.21	0.21	0.21	0.2	0.2	0.19	0.19	0.19	0.19	0.19	0.18	0.18	0.17	0.17	0.17	0.17	0.17	0.16	0.16	0.16	0.16	0.16	0.16	0.15	0.15	0.15	0.15	0.15	0.15	0.15	0.15	0.14	0.14	0.14
GO:0043228 [resized to 150]	0.631892	0.4261	0.366525	0.329961	0.306332	0.287143	0.271293	0.260946	0.252046	0.243629	0.239073	0.23	0.223552	0.22	0.217683	0.21	0.21	0.202297	0.2	0.199324	0.19	0.19	0.19	0.180695	0.18	0.18	0.178822	0.17	0.17	0.17	0.167915	0.16	0.16	0.16	0.159421	0.15	0.15	0.15	0.15	0.15	0.143958	0.14	0.14	0.14	0.14	0.14	0.130425	0.13	0.13
GO:0042611	0.33	0.31	0.3	0.26	0.24	0.19	0.18	0.13	0.01	0.01
GO:0043232 [resized to 150]	0.633415	0.427561	0.367561	0.331463	0.306829	0.288293	0.271951	0.261707	0.252927	0.244634	0.239756	0.23	0.22439	0.22	0.218293	0.21	0.21	0.202683	0.2	0.2	0.19	0.19	0.19	0.181707	0.18	0.18	0.18	0.170244	0.17	0.17	0.169756	0.16	0.16	0.16	0.16	0.151707	0.15	0.15	0.15	0.15	0.146341	0.14	0.14	0.14	0.14	0.14	0.132927	0.13	0.13
GO:0042613	0.33	0.3	0.26	0.24
GO:0043603 [resized to 150]	0.82095	0.436109	0.399321	0.348416	0.313077	0.288597	0.268959	0.252715	0.24	0.24	0.233801	0.22	0.215566	0.21	0.205928	0.2	0.2	0.193077	0.19	0.19	0.18362	0.18	0.18	0.18	0.18	0.174525	0.17	0.17	0.17	0.17	0.16543	0.16	0.16	0.16	0.156154	0.15	0.15	0.15	0.15	0.15	0.15	0.147421	0.14	0.14	0.14	0.14	0.131538	0.13	0.13
GO:0030529 [resized to 150]	0.667537	0.383448	0.31867	0.296502	0.273005	0.26	0.254655	0.243892	0.24	0.237906	0.225296	0.214532	0.21	0.204852	0.2	0.2	0.190714	0.19	0.19	0.180271	0.18	0.18	0.18	0.18	0.171995	0.17	0.17	0.17	0.17	0.165567	0.16	0.16	0.16	0.16	0.153596	0.15	0.15	0.15	0.15	0.15	0.15	0.141946	0.14	0.14	0.14	0.14	0.14	0.14	0.132143
GO:0043043 [resized to 150]	1.01408	0.502575	0.396009	0.309571	0.285064	0.271502	0.258755	0.240815	0.24	0.24	0.226009	0.22	0.212318	0.21	0.1997	0.19	0.187382	0.18	0.18	0.18	0.18	0.18	0.18	0.17176	0.17	0.17	0.17	0.17	0.163262	0.16	0.16	0.16	0.16	0.154764	0.15	0.15	0.15	0.15	0.15	0.15	0.15	0.148455	0.14	0.14	0.14	0.14	0.133519	0.13	0.13
GO:1990904 [resized to 150]	0.642301	0.376283	0.32458	0.30135	0.28458	0.266416	0.25969	0.247987	0.24	0.24	0.231217	0.221173	0.212788	0.21	0.202699	0.2	0.199248	0.19	0.19	0.187456	0.18	0.18	0.18	0.18	0.18	0.172212	0.17	0.17	0.17	0.17	0.16365	0.16	0.16	0.16	0.158451	0.15	0.15	0.15	0.15	0.15	0.15	0.144823	0.14	0.14	0.14	0.14	0.14	0.14	0.134513
GO:0044424 [resized to 150]	0.706307	0.457175	0.392	0.355078	0.328041	0.307496	0.290358	0.274852	0.264304	0.255076	0.246507	0.24	0.231235	0.227723	0.22	0.219925	0.21	0.21	0.202128	0.2	0.2	0.193344	0.19	0.19	0.186318	0.18	0.18	0.18	0.173359	0.17	0.17	0.17	0.167764	0.16	0.16	0.16	0.16	0.150851	0.15	0.15	0.15	0.15	0.14262	0.14	0.14	0.14	0.14	0.137138	0.13
GO:0043604 [resized to 150]	0.933821	0.509236	0.429203	0.349468	0.304684	0.284618	0.269767	0.254485	0.24	0.24	0.24	0.234219	0.22	0.219535	0.21	0.204485	0.2	0.194419	0.19	0.19	0.184319	0.18	0.18	0.18	0.18	0.18	0.179103	0.17	0.17	0.17	0.17	0.163953	0.16	0.16	0.16	0.16	0.153787	0.15	0.15	0.15	0.15	0.15	0.15	0.148538	0.14	0.14	0.14	0.14	0.133389
GO:0032991 [resized to 150]	0.711755	0.427354	0.359721	0.329916	0.307744	0.294318	0.278691	0.266602	0.258858	0.249721	0.24	0.234763	0.227019	0.22	0.219861	0.21	0.209916	0.2	0.2	0.2	0.191114	0.19	0.19	0.182033	0.18	0.18	0.18	0.177716	0.17	0.17	0.17	0.17	0.162563	0.16	0.16	0.16	0.156852	0.15	0.15	0.15	0.15	0.15	0.146184	0.14	0.14	0.14	0.14	0.14	0.134123
GO:0006518 [resized to 150]	0.90118	0.433975	0.399068	0.352484	0.304286	0.277143	0.265093	0.244534	0.24	0.24	0.224969	0.21646	0.21	0.195528	0.19	0.19	0.183043	0.18	0.18	0.18	0.18	0.174286	0.17	0.17	0.17	0.17	0.16087	0.16	0.16	0.158137	0.15	0.15	0.15	0.15	0.15	0.15	0.15	0.15	0.141988	0.14	0.14	0.14	0.138571	0.13	0.13	0.13	0.13	0.13	0.13
GO:0044428 [resized to 150]	0.652824	0.428405	0.375375	0.341346	0.320395	0.298058	0.281956	0.268966	0.26	0.251434	0.244941	0.239834	0.229878	0.22	0.22	0.212043	0.21	0.203517	0.2	0.2	0.197112	0.19	0.19	0.19	0.182092	0.18	0.18	0.18	0.172267	0.17	0.17	0.17	0.167292	0.16	0.16	0.16	0.16	0.15474	0.15	0.15	0.15	0.15	0.15	0.143964	0.14	0.14	0.14	0.14	0.14
GO:0044446 [resized to 150]	0.707373	0.437357	0.368595	0.333775	0.310379	0.289133	0.272693	0.261624	0.253413	0.245201	0.24	0.230026	0.224494	0.22	0.215213	0.21	0.208254	0.2	0.2	0.2	0.190048	0.19	0.19	0.184699	0.18	0.18	0.18	0.175959	0.17	0.17	0.17	0.169183	0.16	0.16	0.16	0.16	0.15473	0.15	0.15	0.15	0.15	0.15	0.141708	0.14	0.14	0.14	0.14	0.137078	0.13
GO:0003723 [resized to 150]	0.533327	0.378834	0.348757	0.321338	0.302734	0.286635	0.268834	0.25935	0.25	0.240822	0.237075	0.23	0.221415	0.217667	0.21	0.206788	0.2	0.2	0.19738	0.19	0.19	0.186061	0.18	0.18	0.18	0.173346	0.17	0.17	0.17	0.17	0.162103	0.16	0.16	0.16	0.153212	0.15	0.15	0.15	0.15	0.15	0.149178	0.14	0.14	0.14	0.14	0.14	0.132715	0.13	0.13
GO:0044422 [resized to 150]	0.706843	0.440753	0.371889	0.335694	0.311374	0.290297	0.273587	0.262622	0.254214	0.245636	0.24	0.230638	0.225128	0.22	0.215755	0.21	0.20894	0.2	0.2	0.199966	0.19	0.19	0.19	0.18372	0.18	0.18	0.18	0.174293	0.17	0.17	0.17	0.167252	0.16	0.16	0.16	0.16	0.151916	0.15	0.15	0.15	0.15	0.148343	0.14	0.14	0.14	0.14	0.14	0.132895	0.13
GO:0005654 [resized to 150]	0.7044	0.445089	0.3833	0.341859	0.321554	0.296458	0.280412	0.267715	0.258361	0.25	0.245394	0.239766	0.227218	0.22	0.219042	0.21	0.21	0.20193	0.2	0.2	0.191739	0.19	0.19	0.187935	0.18	0.18	0.18	0.177857	0.17	0.17	0.17	0.17	0.164166	0.16	0.16	0.16	0.156217	0.15	0.15	0.15	0.15	0.149979	0.14	0.14	0.14	0.14	0.14	0.132676	0.13
GO:0006396 [resized to 150]	0.637949	0.395238	0.346227	0.305934	0.291575	0.274945	0.262271	0.258755	0.247912	0.24	0.232564	0.223553	0.218205	0.21	0.208352	0.2	0.2	0.2	0.2	0.192308	0.19	0.19	0.183443	0.18	0.18	0.18	0.18	0.18	0.17022	0.17	0.17	0.17	0.17	0.165165	0.16	0.16	0.16	0.151795	0.15	0.15	0.15	0.15	0.15	0.15	0.15	0.140549	0.14	0.14	0.14
GO:0016070 [resized to 150]	0.739547	0.415514	0.351564	0.321852	0.298477	0.284527	0.270658	0.26	0.252305	0.242593	0.238025	0.23	0.225514	0.22	0.215062	0.21	0.21	0.203868	0.2	0.2	0.2	0.195021	0.19	0.19	0.19	0.182058	0.18	0.18	0.18	0.176296	0.17	0.17	0.17	0.17	0.165679	0.16	0.16	0.16	0.158889	0.15	0.15	0.15	0.15	0.15	0.15	0.15	0.140905	0.14	0.14
GO:0044451 [resized to 150]	0.654375	0.382122	0.326875	0.301151	0.281283	0.267977	0.256612	0.245247	0.238816	0.228684	0.22	0.215954	0.21	0.20199	0.2	0.2	0.2	0.192697	0.19	0.19	0.186003	0.18	0.18	0.18	0.18	0.172878	0.17	0.17	0.17	0.17	0.165921	0.16	0.16	0.16	0.16	0.155263	0.15	0.15	0.15	0.15	0.15	0.144474	0.14	0.14	0.14	0.14	0.14	0.136151	0.13
GO:0044267 [resized to 150]	0.658762	0.447505	0.372166	0.328781	0.305455	0.281992	0.266731	0.254952	0.241238	0.235261	0.23	0.222186	0.22	0.216364	0.21	0.207157	0.2	0.2	0.191335	0.19	0.19	0.185184	0.18	0.18	0.18	0.172418	0.17	0.17	0.17	0.164971	0.16	0.16	0.16	0.159942	0.15	0.15	0.15	0.15	0.15	0.143617	0.14	0.14	0.14	0.14	0.138259	0.13	0.13	0.13	0.13
GO:0043170 [resized to 150]	0.678609	0.442782	0.366109	0.32886	0.304456	0.284487	0.269038	0.25819	0.245774	0.24	0.23068	0.226893	0.22	0.217814	0.21	0.21	0.200565	0.2	0.198023	0.19	0.19	0.19	0.18045	0.18	0.18	0.176538	0.17	0.17	0.17	0.17	0.162824	0.16	0.16	0.16	0.153096	0.15	0.15	0.15	0.15	0.148797	0.14	0.14	0.14	0.14	0.14	0.133713	0.13	0.13	0.13
GO:0031323 [resized to 150]	0.684967	0.456471	0.39417	0.356471	0.331538	0.310619	0.29219	0.276051	0.266836	0.255686	0.249237	0.24	0.235	0.23	0.224358	0.22	0.217035	0.21	0.21	0.200542	0.2	0.2	0.194004	0.19	0.19	0.18719	0.18	0.18	0.18	0.174524	0.17	0.17	0.17	0.16656	0.16	0.16	0.16	0.155277	0.15	0.15	0.15	0.15	0.147268	0.14	0.14	0.14	0.14	0.14	0.133407
GO:0060255 [resized to 150]	0.688775	0.449039	0.388398	0.352356	0.32935	0.308011	0.287804	0.274081	0.265108	0.254722	0.24886	0.24	0.234128	0.23	0.222507	0.22	0.214844	0.21	0.208313	0.2	0.2	0.2	0.19196	0.19	0.19	0.18476	0.18	0.18	0.18	0.171517	0.17	0.17	0.169689	0.16	0.16	0.16	0.158426	0.15	0.15	0.15	0.15	0.149604	0.14	0.14	0.14	0.14	0.14	0.138417	0.13
GO:0019538 [resized to 150]	0.742757	0.474444	0.389959	0.338683	0.310123	0.289053	0.270864	0.259012	0.244362	0.238765	0.23	0.226872	0.22	0.22	0.210741	0.21	0.202963	0.2	0.197243	0.19	0.19	0.19	0.180165	0.18	0.18	0.176379	0.17	0.17	0.17	0.17	0.160823	0.16	0.16	0.16	0.153621	0.15	0.15	0.15	0.15	0.148354	0.14	0.14	0.14	0.14	0.14	0.135967	0.13	0.13	0.13
GO:0051171 [resized to 150]	0.694585	0.454488	0.391756	0.355659	0.331902	0.31122	0.291122	0.275512	0.266634	0.255415	0.249463	0.24	0.235268	0.23	0.222537	0.22	0.215951	0.21	0.209366	0.2	0.2	0.2	0.192732	0.19	0.19	0.185805	0.18	0.18	0.18	0.171512	0.17	0.17	0.17	0.161317	0.16	0.16	0.159951	0.15	0.15	0.15	0.15	0.15	0.142049	0.14	0.14	0.14	0.14	0.139415	0.13
GO:0019222 [resized to 150]	0.67371	0.451264	0.389758	0.354422	0.33043	0.308309	0.289038	0.274365	0.266025	0.256131	0.249345	0.24	0.234633	0.23	0.223548	0.22	0.215832	0.21	0.209411	0.2	0.2	0.2	0.192836	0.19	0.19	0.184966	0.18	0.18	0.18	0.172538	0.17	0.17	0.17	0.163996	0.16	0.16	0.16	0.152344	0.15	0.15	0.15	0.15	0.143648	0.14	0.14	0.14	0.14	0.14	0.130394
GO:0043231 [resized to 150]	0.613387	0.428392	0.376591	0.346601	0.322462	0.304391	0.286357	0.272521	0.262511	0.254351	0.247301	0.24	0.231362	0.228197	0.22	0.22	0.211507	0.21	0.203707	0.2	0.2	0.194603	0.19	0.19	0.186793	0.18	0.18	0.18	0.177124	0.17	0.17	0.17	0.17	0.162079	0.16	0.16	0.16	0.156295	0.15	0.15	0.15	0.15	0.15	0.142166	0.14	0.14	0.14	0.14	0.136926
GO:0031499	0.14	-0.26	-0.52
GO:0001731	0.15	0.13	0.11	0	-0.02	-0.52
GO:0010940	0.34	0.24	0.09	0.07	-0.07	-0.42
GO:0042255	0.24	0.22	0.21	0.17	0.16	0.15	0.08	0.06	0.02	-0.05	-0.52
GO:0008494	0.15	0.15	0.14	0.13	0.09	0.07	0.04	0.03	-0.52
GO:0000176	0.27	0.26	0.21	0.19	0.18	0.15	0.13	0.09	0.07	0.06	0.01	-0.01	-0.09	-0.52
GO:0043024	0.49	0.14	0.14	0.12	0.11	0.09	0.09	0.08	0.07	0.04	-0.01	-0.01	-0.52
GO:0022627	0.15	0.15	0.14	0.13	0.12	0.11	0.11	0.1	0.1	0.1	0.08	0.07	0.06	0.05	0.04	0.04	0.04	0.02	0.02	0	-0.1	-0.16	-0.52
GO:0016282	0.31	0.15	0.15	0.14	0.14	0.13	0.13	0.11	0.11	0.1	0.1	0.09	0.06	0.05	0.04	-0.52
GO:0070993	0.31	0.15	0.15	0.14	0.14	0.13	0.13	0.11	0.11	0.11	0.1	0.1	0.09	0.06	0.05	0.04	-0.52
GO:0014883	0.28	0.25	0.23	0.2	0.16	0.13	0.12	0.11	0.04	0	-0.02	-0.05	-0.05	-0.11	-0.23	-0.32	-0.33	-0.41	-0.45	-0.69	-0.78	-0.96
GO:0014733	0.28	0.25	0.23	0.2	0.16	0.13	0.12	0.11	0.07	0.04	0.04	0	0	-0.02	-0.05	-0.05	-0.09	-0.11	-0.13	-0.16	-0.23	-0.32	-0.33	-0.41	-0.45	-0.69	-0.78	-0.96
GO:0043502	0.32	0.29	0.28	0.27	0.26	0.25	0.25	0.25	0.25	0.25	0.24	0.23	0.23	0.21	0.2	0.2	0.2	0.2	0.19	0.19	0.18	0.18	0.17	0.17	0.16	0.16	0.16	0.16	0.15	0.15	0.15	0.14	0.14	0.14	0.13	0.13	0.13	0.12	0.12	0.11	0.11	0.1	0.1	0.1	0.1	0.1	0.09	0.08	0.08
GO:0008298	0.31	0.25	0.16	0.16	0.12	0.09	0.08	0.07	0.06	0.06	0.05	-0.25
GO:1902951	0.04	0.03	-0.18	-0.77	-0.81	-1.18
GO:0007156 [resized to 150]	0.757725	0.52218	0.419289	0.369905	0.31218	0.286872	0.273981	0.259289	0.245308	0.22436	0.21	0.21	0.207962	0.2	0.2	0.2	0.2	0.2	0.2	0.191943	0.19	0.19	0.187488	0.18	0.18	0.18	0.173033	0.17	0.17	0.17	0.165687	0.16	0.16	0.16	0.158341	0.15	0.15	0.146777	0.14	0.14	0.14	0.139431	0.13	0.13	0.13	0.13	0.13	0.126303	0.12
GO:0098976	0.2	0.15	0.15	0.13	0.07	-0.02	-0.02	-0.03	-0.04	-0.05	-0.07	-0.15	-0.45	-0.81	-1.18
GO:0032196 [resized to 150]	0.397881	0.304796	0.281524	0.215353	0.18	0.14632	0.131338	0.120558	0.108439	0.0795911	0.07	0.0615242	0.0582528	0.043829	0.04	0.0305576	0.03	0.0228625	0.0195911	0.01	0.0063197	-0.010632	-0.0227509	-0.040223	-0.0546468	-0.06	-0.0679182	-0.0835316	-0.09	-0.094461	-0.1	-0.1	-0.10658	-0.11	-0.114275	-0.12	-0.12	-0.126394	-0.13	-0.13	-0.132937	-0.14	-0.140632	-0.15	-0.15	-0.15	-0.15	-0.156022	-0.16
GO:1902950	0.26	0.17	0.13	0.12	0.1	0.1	0.08	0.08	0.08	0.04	0.03	-0.06	-0.07	-0.09	-0.18	-0.32	-0.77	-0.81	-1.18
GO:0099531	0.39	0.31	0.31	0.3	0.28	0.26	0.26	0.25	0.24	0.23	0.22	0.21	0.21	0.19	0.19	0.19	0.18	0.17	0.17	0.17	0.17	0.16	0.16	0.16	0.16	0.16	0.16	0.15	0.15	0.15	0.14	0.14	0.14	0.14	0.14	0.14	0.13	0.13	0.12	0.12	0.12	0.12	0.12	0.12	0.12	0.12	0.11	0.11	0.11
GO:0022849	0.27	0.22	0.2	0.14	0.13	0.13	0.13	0.13	0.07	-0.03	-0.07	-0.07	-0.09	-0.13	-0.13	-0.14	-0.15	-0.18	-0.63	-0.77	-0.81	-1.18
GO:0003964 [resized to 150]	0.375034	0.320738	0.25557	0.240201	0.192013	0.136376	0.120872	0.11	0.10557	0.090604	0.0806711	0.0707383	0.0658389	0.0508725	0.0459732	0.04	0.0361074	0.0261745	0.0162416	0.00630872	-0.0122819	-0.02	-0.0285235	-0.0368456	-0.0533557	-0.06	-0.068255	-0.0781879	-0.0830872	-0.09	-0.0979866	-0.102886	-0.11	-0.112752	-0.12	-0.12	-0.127584	-0.137517	-0.14745	-0.15	-0.15	-0.157248	-0.16	-0.162081	-0.17	-0.17	-0.176913	-0.186846	-0.19
GO:0034061 [resized to 150]	0.374673	0.358037	0.324206	0.272804	0.256729	0.246075	0.226262	0.169252	0.148785	0.138131	0.13	0.118972	0.11	0.11	0.10486	0.0942056	0.0835514	0.0775701	0.07	0.0615888	0.0509346	0.0496262	0.04	0.0383178	0.03	0.0223364	0.0116822	0.00102804	-0.0145794	-0.0209346	-0.03	-0.032243	-0.0475701	-0.0582243	-0.0642056	-0.0748598	-0.0808411	-0.09	-0.0968224	-0.102804	-0.11	-0.114112	-0.12	-0.120748	-0.131402	-0.142056	-0.15	-0.15	-0.154019
GO:0016779 [resized to 150]	0.373606	0.347692	0.310962	0.274567	0.26	0.250481	0.244904	0.219952	0.202933	0.2	0.190962	0.184375	0.17	0.167019	0.154231	0.15	0.149471	0.14	0.130288	0.13	0.125529	0.116346	0.11	0.11	0.11	0.10601	0.1	0.1	0.0984615	0.09	0.09	0.0800962	0.08	0.0789423	0.07	0.07	0.0677885	0.06	0.06	0.0566346	0.05	0.0482692	0.04	0.04	0.0335096	0.03	0.0215385	0.0159615	0.00677885
GO:0006310 [resized to 150]	0.451571	0.355427	0.298588	0.281571	0.27	0.254374	0.242624	0.24	0.233499	0.225427	0.22	0.219284	0.21	0.204195	0.2	0.198052	0.19	0.19	0.181909	0.18	0.175765	0.17	0.16664	0.16	0.157515	0.15	0.15	0.15	0.140318	0.14	0.134175	0.13	0.12505	0.12	0.12	0.114871	0.11	0.108728	0.1	0.0936382	0.09	0.09	0.09	0.0824056	0.08	0.0762624	0.07	0.07	0.0690656
GO:0006313 [resized to 150]	0.406408	0.331942	0.283981	0.192816	0.18	0.151165	0.135534	0.13	0.117476	0.11	0.0923301	0.07	0.07	0.061068	0.06	0.0529126	0.0376699	0.03	0.03	0.0266019	0.02	0.00961165	-0.00427184	-0.0169903	-0.0248544	-0.04	-0.0484466	-0.06	-0.0660194	-0.0729126	-0.09	-0.0968932	-0.1	-0.105049	-0.11	-0.11	-0.115922	-0.12	-0.12	-0.126796	-0.13	-0.13	-0.13767	-0.14	-0.145825	-0.15	-0.15	-0.15	-0.152136
GO:0006259 [resized to 150]	0.509583	0.375503	0.3337	0.295579	0.278235	0.27	0.258083	0.245427	0.24	0.233928	0.222467	0.22	0.210968	0.206622	0.2	0.2	0.192239	0.19	0.187856	0.18	0.18	0.172049	0.17	0.17	0.17	0.163321	0.16	0.16	0.156053	0.15	0.15	0.15	0.15	0.147287	0.14	0.14	0.14	0.135712	0.13	0.13	0.13	0.122713	0.12	0.12	0.12	0.118254	0.11	0.11	0.11
GO:0016772 [resized to 150]	0.638464	0.468645	0.393603	0.356844	0.318841	0.297891	0.283031	0.27	0.260656	0.25169	0.24	0.234176	0.227793	0.22	0.210363	0.209218	0.2	0.2	0.192263	0.19	0.19	0.187877	0.18	0.176732	0.17	0.17	0.168156	0.16	0.16	0.156439	0.15	0.15	0.15	0.15	0.142528	0.14	0.14	0.136047	0.13	0.13	0.13	0.13	0.124232	0.12	0.12	0.117751	0.11	0.11	0.11
GO:0016740 [resized to 150]	0.6199	0.440748	0.365153	0.322573	0.3033	0.28531	0.27201	0.261098	0.253393	0.24248	0.237983	0.23	0.223485	0.22	0.211126	0.21	0.20144	0.2	0.2	0.191376	0.19	0.19	0.185588	0.18	0.18	0.174455	0.17	0.17	0.17	0.166686	0.16	0.16	0.16	0.157847	0.15	0.15	0.15	0.15	0.142751	0.14	0.14	0.14	0.13819	0.13	0.13	0.13	0.13	0.13	0.121112
GO:0004519 [resized to 150]	0.374658	0.351922	0.283746	0.264202	0.25886	0.25	0.243518	0.236352	0.22	0.21772	0.21	0.207264	0.197036	0.181922	0.171694	0.17	0.166124	0.155896	0.15	0.14544	0.14	0.130098	0.129642	0.114528	0.11	0.11	0.11	0.103616	0.1	0.0980456	0.09	0.09	0.09	0.09	0.0820195	0.0766775	0.07	0.07	0.0611075	0.06	0.0555375	0.05	0.05	0.0448534	0.04	0.04	0.04	0.04	0.0385993
GO:0004518 [resized to 150]	0.421316	0.365526	0.309737	0.271579	0.263421	0.255263	0.25	0.241053	0.236842	0.220789	0.22	0.210526	0.21	0.21	0.206053	0.2	0.191579	0.18	0.175526	0.17	0.165263	0.16	0.151053	0.15	0.148684	0.14	0.138421	0.13	0.13	0.126053	0.11	0.11	0.11	0.11	0.103421	0.1	0.1	0.0910526	0.09	0.09	0.09	0.0844737	0.08	0.0702632	0.07	0.07	0.0618421	0.06	0.06
GO:0015074 [resized to 150]	0.564231	0.383462	0.350385	0.294615	0.278462	0.240385	0.186923	0.18	0.167308	0.150385	0.139615	0.13	0.118077	0.11	0.104231	0.09	0.0873077	0.0719231	0.06	0.0503846	0.05	0.0434615	0.04	0.0365385	0.03	0.03	0.0253846	0.02	0.0184615	0.01	0.01	0.00153846	-0.00115385	-0.01	-0.0196154	-0.0280769	-0.0365385	-0.045	-0.05	-0.0576923	-0.0661538	-0.0746154	-0.08	-0.0873077	-0.09	-0.0942308	-0.1	-0.106923	-0.11
GO:0090304 [resized to 150]	0.657393	0.396566	0.347068	0.310251	0.292732	0.275764	0.266416	0.256441	0.246466	0.24	0.232757	0.227168	0.22	0.215338	0.21	0.208521	0.2	0.2	0.2	0.192356	0.19	0.19	0.183684	0.18	0.18	0.179398	0.17	0.17	0.17	0.17	0.164511	0.16	0.16	0.16	0.153985	0.15	0.15	0.15	0.15	0.15	0.146642	0.14	0.14	0.14	0.14	0.135514	0.13	0.13	0.13
GO:0032197	0.29	0.04	0.04	0.02	0.01	0.01	-0.06	-0.09	-0.09	-0.1	-0.1	-0.12	-0.12	-0.13	-0.13	-0.14	-0.15	-0.15	-0.2	-0.21	-0.23	-0.23	-0.24	-0.25	-0.26	-0.26	-0.27	-0.29	-0.32	-0.32	-0.33	-0.33	-0.37	-0.37	-0.39	-0.4	-0.4	-0.4	-0.41	-0.43	-0.43	-0.46	-0.49	-0.49	-0.5	-0.55	-0.58	-0.59	-0.61
GO:0046872 [resized to 150]	0.774018	0.47767	0.399244	0.354849	0.326272	0.306247	0.285176	0.271474	0.261864	0.252569	0.244219	0.235869	0.23	0.220668	0.22	0.212393	0.21	0.202859	0.2	0.199307	0.19	0.19	0.19	0.184887	0.18	0.18	0.173854	0.17	0.17	0.17	0.162897	0.16	0.16	0.157531	0.15	0.15	0.15	0.149723	0.14	0.14	0.14	0.14	0.136008	0.13	0.13	0.13	0.13	0.127015	0.12
GO:0043169 [resized to 150]	0.770285	0.475411	0.397892	0.355105	0.326193	0.307115	0.28542	0.271621	0.262162	0.252704	0.244175	0.235647	0.23	0.220219	0.22	0.212232	0.21	0.202385	0.2	0.198739	0.19	0.19	0.19	0.183774	0.18	0.18	0.173539	0.17	0.17	0.17	0.162914	0.16	0.16	0.157329	0.15	0.15	0.15	0.15	0.141356	0.14	0.14	0.14	0.137863	0.13	0.13	0.13	0.13	0.12871	0.12
GO:0016788 [resized to 150]	0.486902	0.401128	0.37058	0.346997	0.301191	0.28216	0.26961	0.26	0.250611	0.243256	0.237482	0.226965	0.22	0.219094	0.21	0.21	0.207545	0.2	0.2	0.191254	0.19	0.188124	0.18	0.18	0.18	0.172898	0.17	0.17	0.16451	0.16	0.16	0.156122	0.15	0.15	0.15	0.15	0.143541	0.14	0.14	0.14	0.133056	0.13	0.13	0.13	0.124152	0.12	0.119442	0.11	0.11
GO:0046483 [resized to 150]	0.695381	0.425824	0.356049	0.325756	0.302916	0.287289	0.273351	0.263059	0.253277	0.244516	0.24	0.230354	0.227725	0.22	0.216628	0.21	0.21	0.20064	0.2	0.2	0.19436	0.19	0.19	0.188079	0.18	0.18	0.18	0.171798	0.17	0.17	0.17	0.167779	0.16	0.16	0.16	0.16	0.15376	0.15	0.15	0.15	0.15	0.15	0.144557	0.14	0.14	0.14	0.14	0.133604	0.13
GO:0003677 [resized to 150]	0.642758	0.447105	0.397179	0.367203	0.346629	0.32658	0.307056	0.287532	0.272429	0.26188	0.25238	0.25	0.240756	0.233357	0.227532	0.22	0.22	0.212209	0.21	0.203735	0.2	0.2	0.191561	0.19	0.19	0.181488	0.18	0.18	0.178239	0.17	0.17	0.17	0.169716	0.16	0.16	0.16	0.153843	0.15	0.15	0.15	0.14847	0.14	0.14	0.14	0.14	0.135198	0.13	0.13	0.13
GO:0004190	0.38	0.37	0.29	0.26	0.25	0.19	0.17	0.15	0.15	0.15	0.14	0.13	0.11	0.1	0.09	0.09	0.09	0.08	0.08	0.08	0.07	0.05	0.05	0.05	0.05	0.05	0.04	0.04	0.04	0.03	0.02	0.01	0.01	0	-0.01	-0.01	-0.02	-0.02	-0.03	-0.03	-0.05	-0.05	-0.06	-0.07	-0.08	-0.08	-0.09	-0.09	-0.1
[truncated: 146 more columns]

## Sheet: src_sheet_4
GO ID		Log FCs
GO:0043229 [resized to 150]	0.711554	0.366601	0.298083	0.271878	0.249698	0.230812	0.21454	0.201243	0.189398	0.18	0.174073	0.16785	0.16	0.153273	0.149146	0.14	0.14	0.131309	0.13	0.125867	0.12	0.12	0.11372	0.11	0.11	0.105016	0.1	0.1	0.1	0.0900569	0.09	0.09	0.0846481	0.08	0.08	0.08	0.0716352	0.07	0.07	0.07	0.0604193	0.06	0.06	0.06	0.0547439	0.05	0.05	0.05	0.05
GO:0005840	0.88	0.23	0.17	0.16	0.16	0.16	0.15	0.14	0.14	0.14	0.13	0.13	0.12	0.12	0.11	0.11	0.1	0.09	0.09	0.09	0.08	0.07	0.07	0.06	0.06	0.06	0.06	0.06	0.05	0.05	0.05	0.05	0.05	0.05	0.05	0.04	0.04	0.04	0.03	0.03	0.03	0.03	0.03	0.03	0.03	0.02	0.02	0.02	0.02
GO:0022625	1.04	0.14	0.07	0.06	0.04	0.03	0.03	0.03	0.03	0	-0.02	-0.02	-0.02	-0.03	-0.03	-0.03	-0.03	-0.04	-0.04	-0.04	-0.05	-0.05	-0.05	-0.06	-0.07	-0.08	-0.08	-0.08	-0.1	-0.12	-0.16	-0.18	-0.18	-0.18	-0.26
GO:0043226 [resized to 150]	0.700644	0.364099	0.297206	0.270838	0.248512	0.229607	0.214282	0.201368	0.18894	0.18	0.173193	0.167303	0.16	0.152839	0.148945	0.14	0.14	0.130895	0.13	0.126266	0.12	0.12	0.114059	0.11	0.11	0.105274	0.1	0.1	0.1	0.0903364	0.09	0.09	0.0852566	0.08	0.08	0.08	0.0723147	0.07	0.07	0.07	0.0605131	0.06	0.06	0.06	0.0548404	0.05	0.05	0.05	0.05
GO:0044391	1.04	0.17	0.16	0.16	0.16	0.15	0.14	0.14	0.14	0.13	0.13	0.13	0.12	0.12	0.12	0.11	0.11	0.11	0.11	0.11	0.1	0.1	0.1	0.1	0.09	0.09	0.09	0.09	0.09	0.08	0.07	0.07	0.07	0.07	0.07	0.06	0.06	0.06	0.06	0.06	0.05	0.05	0.05	0.05	0.05	0.04	0.04	0.04	0.04
GO:0003735	1.04	0.17	0.16	0.16	0.14	0.14	0.14	0.13	0.13	0.13	0.12	0.12	0.11	0.11	0.11	0.11	0.11	0.1	0.1	0.09	0.09	0.09	0.09	0.09	0.08	0.07	0.07	0.07	0.06	0.06	0.06	0.06	0.06	0.06	0.05	0.05	0.05	0.05	0.05	0.04	0.04	0.04	0.04	0.04	0.03	0.03	0.03	0.03	0.03
GO:0015934	1.04	0.17	0.16	0.15	0.14	0.14	0.14	0.13	0.13	0.13	0.12	0.12	0.11	0.11	0.11	0.1	0.1	0.09	0.09	0.09	0.09	0.08	0.07	0.07	0.07	0.07	0.07	0.06	0.06	0.06	0.05	0.05	0.04	0.04	0.04	0.04	0.03	0.03	0.03	0.03	0.03	0.02	0.02	0.01	0.01	0.01	0.01	0	0
GO:0006412 [resized to 150]	0.910822	0.377945	0.186986	0.164247	0.157945	0.15	0.141644	0.14	0.139041	0.13	0.12274	0.12	0.113288	0.11	0.11	0.0982192	0.09	0.09	0.09	0.0817808	0.0754795	0.07	0.07	0.0628767	0.06	0.06	0.06	0.06	0.0576712	0.05	0.05	0.05	0.05	0.05	0.05	0.0461644	0.04	0.04	0.04	0.04	0.0341096	0.03	0.03	0.03	0.03	0.0220548	0.02	0.02	0.02
GO:0044445	1.04	0.88	0.4	0.36	0.33	0.29	0.29	0.25	0.25	0.23	0.22	0.21	0.21	0.2	0.19	0.18	0.16	0.15	0.15	0.15	0.14	0.13	0.13	0.12	0.12	0.12	0.12	0.12	0.11	0.11	0.11	0.11	0.11	0.11	0.1	0.1	0.1	0.09	0.09	0.09	0.07	0.07	0.07	0.07	0.07	0.06	0.06	0.06	0.06
GO:0043228 [resized to 150]	0.704787	0.294681	0.252573	0.227286	0.206511	0.187658	0.179689	0.17	0.164588	0.154201	0.144293	0.14	0.134479	0.13	0.125626	0.12	0.114851	0.11	0.107921	0.1	0.1	0.0977187	0.09	0.09	0.09	0.0832842	0.08	0.08	0.0778885	0.07	0.07	0.07	0.0663377	0.06	0.06	0.06	0.06	0.0543992	0.05	0.05	0.05	0.05	0.0463057	0.04	0.04	0.04	0.033313	0.03	0.03
GO:0042611	-0.01	-0.09	-0.17	-0.17	-0.25	-0.31	-0.35	-0.37	-0.37	-0.61
GO:0043232 [resized to 150]	0.708805	0.295724	0.253372	0.228027	0.207464	0.187872	0.179971	0.17	0.165034	0.154752	0.144956	0.14	0.135364	0.13	0.126744	0.12	0.116181	0.11	0.109504	0.1	0.1	0.0991448	0.09	0.09	0.09	0.0846161	0.08	0.08	0.0786297	0.07	0.07	0.07	0.0675024	0.06	0.06	0.06	0.06	0.0560933	0.05	0.05	0.05	0.05	0.0485714	0.04	0.04	0.04	0.0359864	0.03	0.03
GO:0042613	-0.17	-0.25	-0.31	-0.37
GO:0043603 [resized to 150]	0.786818	0.272727	0.212727	0.178182	0.164318	0.157955	0.148182	0.14	0.14	0.132045	0.13	0.125909	0.12	0.112955	0.11	0.106818	0.1	0.0904545	0.09	0.09	0.0845455	0.08	0.08	0.0786364	0.07	0.07	0.07	0.0627273	0.06	0.06	0.06	0.06	0.0538636	0.05	0.05	0.05	0.05	0.0415909	0.04	0.04	0.04	0.04	0.0327273	0.03	0.03	0.03	0.0236364	0.02	0.02
GO:0030529 [resized to 150]	1.14996	0.296531	0.241661	0.218856	0.19797	0.187196	0.18	0.175646	0.164871	0.157786	0.141476	0.14	0.14	0.132841	0.13	0.13	0.127897	0.12	0.12	0.115572	0.11	0.11	0.106937	0.1	0.1	0.1	0.1	0.0930627	0.09	0.09	0.0881181	0.08	0.08	0.08	0.0750185	0.07	0.07	0.07	0.0692989	0.06	0.06	0.06	0.06	0.06	0.0564945	0.05	0.05	0.05	0.05
GO:0043043 [resized to 150]	0.895086	0.344828	0.181724	0.162328	0.155259	0.14819	0.14	0.14	0.134052	0.13	0.123448	0.12	0.12	0.115776	0.11	0.11	0.0997414	0.09	0.09	0.09	0.0868966	0.08	0.0762931	0.07	0.07	0.0621552	0.06	0.06	0.06	0.06	0.0538793	0.05	0.05	0.05	0.05	0.05	0.0485345	0.04	0.04	0.04	0.04	0.0337931	0.03	0.03	0.03	0.0290517	0.02	0.02	0.02
GO:1990904 [resized to 150]	1.06834	0.286195	0.241438	0.223009	0.203142	0.191173	0.18	0.177987	0.166283	0.157898	0.144535	0.14	0.14	0.134403	0.13	0.13	0.127588	0.12	0.12	0.12	0.110774	0.11	0.108982	0.1	0.1	0.1	0.1	0.0971018	0.09	0.09	0.0886283	0.08	0.08	0.08	0.0751327	0.07	0.07	0.07	0.0649558	0.06	0.06	0.06	0.06	0.06	0.0546903	0.05	0.05	0.05	0.05
GO:0044424 [resized to 150]	0.778621	0.377408	0.306791	0.275845	0.251506	0.232412	0.215893	0.203446	0.192093	0.182491	0.175407	0.169527	0.16	0.154851	0.15	0.142474	0.14	0.134365	0.13	0.129321	0.12	0.12	0.118109	0.11	0.11	0.107771	0.1	0.1	0.1	0.0952058	0.09	0.09	0.09	0.0812172	0.08	0.08	0.0797461	0.07	0.07	0.07	0.0696979	0.06	0.06	0.06	0.06	0.0546848	0.05	0.05	0.05
GO:0043604 [resized to 150]	0.860602	0.437124	0.220234	0.185318	0.175151	0.165184	0.16	0.150234	0.145284	0.14	0.14	0.130368	0.13	0.125452	0.12	0.12	0.110535	0.11	0.0962207	0.09	0.09	0.09	0.0807358	0.08	0.08	0.0758528	0.07	0.07	0.07	0.0659866	0.06	0.06	0.06	0.06	0.0511371	0.05	0.05	0.05	0.05	0.05	0.0413378	0.04	0.04	0.04	0.04	0.031505	0.03	0.03	0.03
GO:0032991 [resized to 150]	0.892356	0.364508	0.29375	0.26429	0.240699	0.222334	0.205181	0.192947	0.182933	0.17375	0.168173	0.16	0.152041	0.149516	0.14	0.14	0.132814	0.13	0.13	0.123602	0.12	0.12	0.113003	0.11	0.11	0.103791	0.1	0.1	0.1	0.0906805	0.09	0.09	0.09	0.0806213	0.08	0.08	0.08	0.0705621	0.07	0.07	0.07	0.0657729	0.06	0.06	0.06	0.06	0.0515385	0.05	0.05
GO:0006518 [resized to 150]	0.796729	0.232804	0.174766	0.16	0.152056	0.141402	0.14	0.134766	0.13	0.123458	0.12	0.116822	0.11	0.11	0.109533	0.1	0.0935514	0.09	0.09	0.09	0.0809346	0.08	0.0742991	0.07	0.07	0.0623364	0.06	0.06	0.06	0.06	0.0584112	0.05	0.05	0.05	0.05	0.05	0.044486	0.04	0.04	0.04	0.04	0.0358879	0.03	0.03	0.03	0.0279439	0.02	0.02	0.02
GO:0044428 [resized to 150]	0.604807	0.336326	0.291478	0.259448	0.235981	0.219807	0.204917	0.192514	0.182528	0.174959	0.169116	0.16	0.152928	0.147776	0.14	0.14	0.130566	0.13	0.125773	0.12	0.118218	0.11	0.11	0.100663	0.1	0.1	0.1	0.0917541	0.09	0.09	0.0869751	0.08	0.08	0.08	0.0794475	0.07	0.07	0.07	0.0657044	0.06	0.06	0.06	0.0578315	0.05	0.05	0.05	0.05	0.0475552	0.04
GO:0044446 [resized to 150]	0.666955	0.353647	0.293372	0.261731	0.235879	0.21549	0.202322	0.189855	0.18	0.171416	0.166	0.16	0.151295	0.147479	0.14	0.14	0.130422	0.13	0.125143	0.12	0.12	0.111999	0.11	0.108677	0.1	0.1	0.1	0.0994048	0.09	0.09	0.09	0.0858644	0.08	0.08	0.08	0.0799715	0.07	0.07	0.07	0.0692767	0.06	0.06	0.06	0.06	0.0539175	0.05	0.05	0.05	0.05
GO:0003723 [resized to 150]	0.506389	0.33103	0.286751	0.25541	0.229638	0.213401	0.203891	0.190566	0.180102	0.177266	0.168709	0.16	0.153013	0.143503	0.14	0.135435	0.13	0.13	0.12595	0.12	0.11979	0.11	0.11	0.104584	0.1	0.1	0.0960521	0.09	0.09	0.0837063	0.08	0.08	0.08	0.0737572	0.07	0.07	0.07	0.0628544	0.06	0.06	0.06	0.06	0.0581627	0.05	0.05	0.05	0.05	0.05	0.0472854
GO:0044422 [resized to 150]	0.66177	0.354588	0.294556	0.262705	0.236578	0.216609	0.20383	0.191469	0.181485	0.172689	0.166949	0.16	0.152227	0.148354	0.14	0.14	0.131442	0.13	0.126397	0.12	0.12	0.113728	0.11	0.11	0.10089	0.1	0.1	0.1	0.0904436	0.09	0.09	0.0864328	0.08	0.08	0.08	0.08	0.0700611	0.07	0.07	0.0696152	0.06	0.06	0.06	0.06	0.0542621	0.05	0.05	0.05	0.05
GO:0005654 [resized to 150]	0.43211	0.331729	0.283924	0.247338	0.225366	0.206045	0.193097	0.183171	0.176426	0.169682	0.159226	0.15	0.141951	0.14	0.13369	0.13	0.12702	0.12	0.11929	0.11	0.11	0.101029	0.1	0.1	0.1	0.0945069	0.09	0.09	0.0879109	0.08	0.08	0.08	0.0792683	0.07	0.07	0.07	0.0658537	0.06	0.06	0.06	0.057211	0.05	0.05	0.05	0.05	0.0412195	0.04	0.04	0.04
GO:0006396 [resized to 150]	0.895809	0.247794	0.225368	0.206765	0.194118	0.186985	0.179853	0.17	0.162721	0.157426	0.15	0.140294	0.138676	0.13	0.13	0.129926	0.12	0.12	0.1175	0.11	0.11	0.106912	0.1	0.1	0.1	0.1	0.0928676	0.09	0.0886029	0.08	0.08	0.08	0.08	0.0727206	0.07	0.07	0.0694853	0.06	0.06	0.06	0.06	0.06	0.0564706	0.05	0.05	0.05	0.05	0.05	0.0489706
GO:0016070 [resized to 150]	0.670625	0.284269	0.251036	0.230007	0.207509	0.198682	0.188977	0.18	0.17545	0.165745	0.15501	0.148394	0.14	0.132807	0.13	0.13	0.123693	0.12	0.12	0.114578	0.11	0.11	0.103404	0.1	0.1	0.0994372	0.09	0.09	0.0892931	0.08	0.08	0.08	0.08	0.0715031	0.07	0.07	0.063418	0.06	0.06	0.06	0.06	0.0579822	0.05	0.05	0.05	0.05	0.05	0.0476939	0.04
GO:0044451 [resized to 150]	0.407929	0.315719	0.252301	0.218463	0.199302	0.19	0.180394	0.17272	0.160115	0.15244	0.15	0.140929	0.139417	0.13	0.13	0.13	0.122695	0.119951	0.11	0.11	0.103369	0.1	0.1	0.1	0.0977403	0.09	0.09	0.09	0.0847165	0.08	0.08	0.08	0.0753903	0.07	0.07	0.0649712	0.06	0.06	0.06	0.0544125	0.05	0.05	0.05	0.05	0.041249	0.04	0.04	0.04	0.04
GO:0044267 [resized to 150]	0.393798	0.261934	0.229244	0.209038	0.192485	0.181658	0.170348	0.159179	0.15	0.146556	0.14	0.135867	0.13	0.128075	0.12	0.12	0.112214	0.11	0.11	0.103112	0.1	0.1	0.0964242	0.09	0.09	0.09	0.0826328	0.08	0.08	0.08	0.0731864	0.07	0.07	0.07	0.0627744	0.06	0.06	0.06	0.0591213	0.05	0.05	0.05	0.05	0.0454683	0.04	0.04	0.04	0.04	0.0356775
GO:0043170 [resized to 150]	0.776987	0.350723	0.28427	0.252415	0.230688	0.213944	0.198735	0.1887	0.179646	0.17	0.163457	0.153099	0.148475	0.14	0.136195	0.13	0.13	0.123558	0.12	0.12	0.110139	0.11	0.108805	0.1	0.1	0.1	0.0932036	0.09	0.09	0.0881237	0.08	0.08	0.08	0.08	0.0703405	0.07	0.07	0.0694302	0.06	0.06	0.06	0.06	0.0579013	0.05	0.05	0.05	0.05	0.0463725	0.04
GO:0031323 [resized to 150]	0.578954	0.351084	0.29907	0.277694	0.253187	0.235311	0.217683	0.203748	0.191453	0.183836	0.176494	0.169703	0.16	0.154838	0.15	0.142724	0.14	0.133088	0.13	0.13	0.121156	0.12	0.118398	0.11	0.11	0.104265	0.1	0.1	0.0989378	0.09	0.09	0.09	0.0816841	0.08	0.08	0.0755311	0.07	0.07	0.07	0.0651569	0.06	0.06	0.06	0.06	0.054689	0.05	0.05	0.05	0.05
GO:0060255 [resized to 150]	0.611672	0.357377	0.30234	0.279525	0.254725	0.236399	0.219762	0.204873	0.193036	0.18514	0.178651	0.17	0.162162	0.157925	0.15	0.145939	0.14	0.135643	0.13	0.13	0.124072	0.12	0.12	0.111657	0.11	0.108397	0.1	0.1	0.1	0.0938638	0.09	0.09	0.0856709	0.08	0.08	0.08	0.0705742	0.07	0.07	0.07	0.0611071	0.06	0.06	0.06	0.06	0.0506474	0.05	0.05	0.05
GO:0019538 [resized to 150]	0.737196	0.308417	0.247755	0.223521	0.203647	0.188735	0.17736	0.168861	0.15954	0.15	0.14638	0.14	0.135274	0.13	0.129918	0.12	0.12	0.112919	0.11	0.11	0.103313	0.1	0.1	0.0978149	0.09	0.09	0.09	0.0856024	0.08	0.08	0.08	0.0758543	0.07	0.07	0.07	0.0656955	0.06	0.06	0.06	0.06	0.0529299	0.05	0.05	0.05	0.05	0.0413965	0.04	0.04	0.04
GO:0051171 [resized to 150]	0.561878	0.354875	0.302247	0.279916	0.256522	0.238079	0.222259	0.206326	0.194482	0.186135	0.179827	0.17	0.163519	0.158668	0.15	0.146438	0.14	0.13683	0.13	0.13	0.125088	0.12	0.12	0.112181	0.11	0.108982	0.1	0.1	0.1	0.0936493	0.09	0.09	0.0859856	0.08	0.08	0.08	0.0709439	0.07	0.07	0.0688153	0.06	0.06	0.06	0.06	0.0589221	0.05	0.05	0.05	0.05
GO:0019222 [resized to 150]	0.618171	0.349629	0.297439	0.276222	0.251526	0.234215	0.215744	0.202114	0.19	0.182558	0.175191	0.168597	0.16	0.153809	0.15	0.141083	0.14	0.131193	0.13	0.128522	0.12	0.12	0.115851	0.11	0.11	0.101633	0.1	0.1	0.095923	0.09	0.09	0.0886662	0.08	0.08	0.08	0.0729563	0.07	0.07	0.07	0.063692	0.06	0.06	0.06	0.06	0.0524201	0.05	0.05	0.05	0.0490856
GO:0043231 [resized to 150]	0.667531	0.377973	0.303059	0.277076	0.255504	0.239091	0.220283	0.205184	0.194767	0.18527	0.18	0.170934	0.164754	0.16	0.150786	0.146818	0.14	0.14	0.130221	0.13	0.125651	0.12	0.12	0.114951	0.11	0.11	0.105725	0.1	0.1	0.1	0.0916585	0.09	0.09	0.0864865	0.08	0.08	0.08	0.0740786	0.07	0.07	0.07	0.0616708	0.06	0.06	0.06	0.0547912	0.05	0.05	0.05
GO:0031499	0.05	0.05	0.04
GO:0001731	0.08	0.04	0.01	0.01	0	-0.03
GO:0010940	0.23	0.13	-0.04	-0.09	-0.15	-0.16
GO:0042255	0.19	0.16	0.12	0.07	0.05	0.04	0.02	0	-0.16	-0.22	-0.26
GO:0008494	0.14	0.07	0.05	0.05	0.04	0	-0.09	-0.1	-0.13
GO:0000176	0.18	0.17	0.16	0.13	0.13	0.11	0.05	0.04	0.04	0.01	0.01	-0.03	-0.1	-0.12
GO:0043024	0.12	0.06	0.04	0.01	0.01	0	-0.07	-0.09	-0.11	-0.13	-0.13	-0.16	-0.21
GO:0022627	0.04	0.04	0.04	0.03	0.01	0	0	-0.01	-0.02	-0.02	-0.03	-0.04	-0.05	-0.06	-0.06	-0.07	-0.08	-0.08	-0.11	-0.12	-0.15	-0.19	-0.45
GO:0016282	0.29	0.14	0.13	0.08	0.04	0.01	0.01	0	-0.01	-0.02	-0.02	-0.04	-0.06	-0.07	-0.1	-0.1
GO:0070993	0.29	0.14	0.13	0.08	0.04	0.01	0.01	0	-0.01	-0.02	-0.02	-0.04	-0.06	-0.06	-0.07	-0.1	-0.1
GO:0014883	0.34	0.28	0.19	0.18	0.14	0.14	0.13	0.13	0.13	0.1	0.05	0	0	-0.01	-0.02	-0.03	-0.05	-0.07	-0.08	-0.09	-0.22	-0.35
GO:0014733	0.34	0.28	0.19	0.18	0.14	0.14	0.13	0.13	0.13	0.1	0.05	0.05	0	0	-0.01	-0.01	-0.02	-0.03	-0.05	-0.05	-0.07	-0.08	-0.09	-0.09	-0.1	-0.18	-0.22	-0.35
GO:0043502	0.34	0.28	0.2	0.19	0.19	0.18	0.15	0.15	0.14	0.14	0.13	0.13	0.13	0.12	0.11	0.1	0.1	0.1	0.1	0.09	0.09	0.09	0.08	0.07	0.07	0.06	0.05	0.05	0.05	0.04	0.04	0.04	0.03	0.03	0.03	0.03	0.01	0.01	0.01	0.01	0.01	0.01	0	0	0	0	0	-0.01	-0.01
GO:0008298	0.21	0.15	0.13	0.09	0.09	0.09	0.06	0.04	0.02	0	-0.07	-0.1
GO:1902951	0.18	-0.05	-0.05	-0.08	-0.18	-0.24
GO:0007156 [resized to 150]	0.729763	0.68	0.56654	0.48218	0.429905	0.39	0.383981	0.376398	0.355308	0.342417	0.33327	0.307488	0.297962	0.285071	0.28	0.28	0.260521	0.240616	0.24	0.230995	0.22	0.22	0.210379	0.21	0.208815	0.2	0.2	0.190142	0.18436	0.18	0.18	0.172796	0.17	0.164123	0.16	0.15545	0.149668	0.14	0.14	0.138104	0.13	0.13	0.13	0.13	0.127867	0.12	0.12	0.12	0.12
GO:0098976	0.4	0.18	0.16	0.13	0.1	0.07	0.05	-0.01	-0.01	-0.01	-0.03	-0.05	-0.06	-0.08	-0.13
GO:0032196 [resized to 150]	0.747372	0.649708	0.533212	0.419708	0.392336	0.364745	0.316569	0.29781	0.287591	0.273066	0.269489	0.26	0.26	0.251387	0.242336	0.233285	0.229708	0.22	0.22	0.208686	0.198029	0.19	0.189927	0.18	0.18	0.177299	0.17	0.17	0.164672	0.150146	0.141095	0.137518	0.13	0.129416	0.12	0.12	0.111314	0.11	0.11	0.104161	0.1	0.1	0.0915328	0.09	0.0834307	0.08	0.08	0.08	0.0772263
GO:1902950	0.21	0.18	0.12	0.09	0.07	0.06	0.04	0.01	0	-0.02	-0.03	-0.04	-0.05	-0.05	-0.08	-0.1	-0.1	-0.18	-0.24
GO:0099531	0.44	0.27	0.26	0.26	0.24	0.23	0.23	0.22	0.2	0.2	0.2	0.18	0.17	0.17	0.17	0.17	0.16	0.16	0.16	0.16	0.15	0.15	0.15	0.15	0.14	0.14	0.14	0.13	0.13	0.13	0.12	0.12	0.11	0.11	0.11	0.11	0.11	0.1	0.1	0.1	0.09	0.09	0.09	0.09	0.09	0.09	0.09	0.08	0.08
GO:0022849	0.18	0.12	0.1	0.08	0.08	0.07	0.06	0.05	0.02	-0.01	-0.01	-0.03	-0.03	-0.04	-0.04	-0.05	-0.05	-0.08	-0.08	-0.09	-0.12	-0.13
GO:0003964 [resized to 150]	0.824455	0.758119	0.643168	0.549109	0.433069	0.398218	0.369307	0.359208	0.344158	0.333069	0.312871	0.293861	0.283762	0.278614	0.27	0.263465	0.258317	0.25	0.241287	0.22802	0.217921	0.207822	0.197723	0.19	0.19	0.187426	0.18	0.18	0.172178	0.17	0.166931	0.16	0.151782	0.146634	0.14	0.136436	0.13	0.121287	0.12	0.11604	0.11	0.100891	0.1	0.1	0.0955446	0.0854455	0.08	0.08	0.08
GO:0034061 [resized to 150]	0.820613	0.744847	0.630245	0.507546	0.419448	0.385644	0.364417	0.35184	0.337423	0.31865	0.297055	0.285031	0.278834	0.27	0.262638	0.256442	0.25	0.235092	0.224049	0.213252	0.202454	0.191656	0.19	0.189264	0.18	0.18	0.17227	0.17	0.165276	0.16	0.153681	0.147485	0.14	0.13589	0.13	0.124294	0.12	0.12	0.111902	0.11	0.100307	0.1	0.1	0.0925153	0.09	0.0809202	0.08	0.08	0.08
GO:0016779 [resized to 150]	0.809379	0.695537	0.548974	0.419618	0.378878	0.357399	0.338878	0.316778	0.298258	0.283079	0.273819	0.264558	0.258878	0.249618	0.233198	0.223938	0.209356	0.195418	0.19	0.19	0.184057	0.18	0.171957	0.169857	0.16	0.157757	0.15	0.145656	0.14	0.133556	0.13	0.121456	0.12	0.12	0.113675	0.11	0.101575	0.1	0.1	0.0937947	0.09	0.0816945	0.08	0.08	0.08	0.071074	0.07	0.07	0.0668735
GO:0006310 [resized to 150]	0.737647	0.606471	0.49	0.41	0.379412	0.358824	0.344706	0.32	0.292353	0.287059	0.28	0.271765	0.266471	0.26	0.254118	0.242941	0.231765	0.223529	0.215294	0.201176	0.192941	0.19	0.186471	0.18	0.18	0.17	0.17	0.169412	0.152353	0.144118	0.135882	0.13	0.13	0.122353	0.12	0.12	0.111765	0.11	0.11	0.101176	0.1	0.1	0.0905882	0.09	0.0870588	0.08	0.08	0.08	0.08
GO:0006313 [resized to 150]	0.705545	0.629526	0.540995	0.43218	0.402417	0.383744	0.363981	0.322559	0.305308	0.292417	0.28327	0.27	0.260853	0.26	0.259289	0.25	0.243507	0.237725	0.23	0.221943	0.22	0.21327	0.200379	0.194597	0.19	0.19	0.183033	0.18	0.18	0.178578	0.17	0.17	0.167014	0.154123	0.141232	0.13545	0.13	0.13	0.123886	0.118104	0.11	0.11	0.11	0.103649	0.1	0.1	0.0920853	0.09	0.0834123
GO:0006259 [resized to 150]	0.670561	0.461682	0.380093	0.356542	0.322243	0.291869	0.27757	0.264299	0.251028	0.232056	0.219346	0.206355	0.19757	0.19	0.182991	0.178411	0.17	0.169439	0.153645	0.146262	0.137477	0.13	0.13	0.12271	0.12	0.116542	0.11	0.11	0.101776	0.1	0.1	0.0996262	0.09	0.09	0.09	0.0818692	0.08	0.08	0.08	0.0781308	0.07	0.07	0.068972	0.06	0.06	0.06	0.06	0.0580374	0.05
GO:0016772 [resized to 150]	0.694247	0.40882	0.333872	0.285323	0.261603	0.232387	0.205954	0.190784	0.184316	0.174726	0.167217	0.158668	0.15	0.146364	0.14	0.13406	0.13	0.122797	0.12	0.115697	0.11	0.11	0.101721	0.1	0.1	0.1	0.0933588	0.09	0.0873005	0.08	0.08	0.0774879	0.07	0.07	0.07	0.0670437	0.06	0.06	0.06	0.06	0.0507634	0.05	0.05	0.05	0.0403192	0.04	0.04	0.04	0.030916
GO:0016740 [resized to 150]	0.570043	0.349531	0.28435	0.250746	0.226354	0.208209	0.193966	0.184627	0.175288	0.17	0.160213	0.150874	0.148998	0.14	0.138188	0.13	0.128977	0.12	0.12	0.11403	0.11	0.11	0.104947	0.1	0.1	0.1	0.0949254	0.09	0.09	0.0847761	0.08	0.08	0.08	0.0752878	0.07	0.07	0.07	0.0647335	0.06	0.06	0.06	0.06	0.0500426	0.05	0.05	0.05	0.0464179	0.04	0.04
GO:0004519 [resized to 150]	0.822215	0.755443	0.654304	0.541835	0.40057	0.359177	0.341709	0.323101	0.291392	0.28019	0.27443	0.268671	0.26	0.252911	0.239557	0.218544	0.21	0.205633	0.199873	0.19	0.188861	0.18	0.18	0.177342	0.17	0.17	0.161076	0.145886	0.14	0.139051	0.13	0.128038	0.12	0.12	0.111772	0.106013	0.1	0.1	0.0944937	0.09	0.09	0.0877215	0.08	0.08	0.0762025	0.07	0.0651899	0.06	0.06
GO:0004518 [resized to 150]	0.812308	0.731538	0.590769	0.418462	0.358462	0.337692	0.319231	0.286923	0.278462	0.27	0.26	0.255385	0.24	0.223077	0.21	0.203846	0.199231	0.19	0.184615	0.18	0.18	0.171538	0.17	0.164615	0.152308	0.14	0.14	0.133077	0.13	0.126154	0.12	0.115385	0.11	0.108462	0.1	0.1	0.0953846	0.09	0.09	0.09	0.0838462	0.08	0.08	0.0746154	0.07	0.06	0.06	0.06	0.0546154
GO:0015074 [resized to 150]	0.76107	0.689262	0.592657	0.479594	0.418376	0.395351	0.371771	0.361956	0.351587	0.34	0.335166	0.292804	0.29	0.282841	0.273911	0.264982	0.26	0.251587	0.240849	0.223727	0.22	0.210332	0.206937	0.192472	0.19	0.184613	0.18	0.18	0.177823	0.17	0.158782	0.13	0.13	0.122103	0.12	0.114244	0.11	0.11	0.107454	0.1	0.0995941	0.09	0.09	0.0817343	0.08	0.08	0.0749446	0.0660148	0.06
GO:0090304 [resized to 150]	0.732503	0.375965	0.322553	0.28472	0.264022	0.243948	0.22538	0.210685	0.2	0.190909	0.18274	0.178929	0.17	0.163873	0.151345	0.145044	0.138742	0.13	0.13	0.127385	0.12	0.12	0.116027	0.11	0.11	0.102802	0.1	0.1	0.0989166	0.09	0.09	0.09	0.0806725	0.08	0.08	0.08	0.0755044	0.07	0.07	0.0685056	0.06	0.06	0.06	0.06	0.06	0.0501868	0.05	0.05	0.05
GO:0032197	0.77	0.28	0.27	0.27	0.23	0.22	0.14	0.12	0.12	0.11	0.1	0.09	0.08	0.07	0.06	0.06	0.05	0.03	0.02	0.01	0.01	0	0	-0.02	-0.02	-0.03	-0.04	-0.05	-0.05	-0.06	-0.06	-0.07	-0.07	-0.08	-0.08	-0.09	-0.09	-0.1	-0.1	-0.11	-0.12	-0.14	-0.14	-0.14	-0.15	-0.16	-0.17	-0.19	-0.2
GO:0046872 [resized to 150]	1.10797	0.531942	0.383813	0.331109	0.288327	0.267747	0.247166	0.230971	0.215508	0.203339	0.193049	0.183385	0.178733	0.17	0.164393	0.159741	0.15	0.144776	0.14	0.137014	0.13	0.13	0.122385	0.12	0.119008	0.11	0.11	0.107511	0.1	0.1	0.1	0.0941574	0.09	0.09	0.0842264	0.08	0.08	0.0771142	0.07	0.07	0.07	0.0603153	0.06	0.06	0.06	0.0513468	0.05	0.05	0.05
GO:0043169 [resized to 150]	1.1007	0.527088	0.381499	0.328285	0.2876	0.266724	0.246465	0.230216	0.215133	0.203152	0.193023	0.18351	0.178933	0.17	0.164664	0.159778	0.15	0.144584	0.14	0.136792	0.13	0.13	0.122394	0.12	0.118612	0.11	0.11	0.10699	0.1	0.1	0.1	0.0943122	0.09	0.09	0.084232	0.08	0.08	0.0775447	0.07	0.07	0.07	0.0611659	0.06	0.06	0.06	0.0524985	0.05	0.05	0.05
GO:0016788 [resized to 150]	0.742336	0.459082	0.346976	0.299823	0.276027	0.261616	0.251387	0.236642	0.218926	0.206976	0.196361	0.19	0.180438	0.171387	0.159364	0.15	0.142669	0.139875	0.13	0.13	0.13	0.121157	0.12	0.117748	0.11	0.11	0.10121	0.1	0.1	0.0924922	0.09	0.09	0.0806465	0.08	0.08	0.0766215	0.07	0.07	0.07	0.0657247	0.06	0.06	0.053879	0.05	0.05	0.0467258	0.04	0.04	0.04
GO:0046483 [resized to 150]	0.722952	0.371909	0.314408	0.28109	0.258863	0.238158	0.21847	0.205152	0.195308	0.186479	0.18	0.171713	0.165423	0.154563	0.15	0.140812	0.135538	0.13	0.13	0.121943	0.12	0.12	0.110379	0.11	0.1078	0.1	0.1	0.1	0.0938524	0.09	0.09	0.0878741	0.08	0.08	0.08	0.0795125	0.07	0.07	0.07	0.0635342	0.06	0.06	0.06	0.06	0.0543128	0.05	0.05	0.05	0.05
GO:0003677 [resized to 150]	0.750668	0.488601	0.390042	0.355428	0.328831	0.298038	0.286284	0.2762	0.264551	0.252902	0.240731	0.231211	0.219436	0.21	0.200397	0.193445	0.189624	0.18	0.18	0.171023	0.166159	0.16	0.154426	0.149562	0.14	0.14	0.130438	0.13	0.1281	0.12	0.12	0.119937	0.11	0.11	0.106555	0.1	0.1	0.0957829	0.09	0.09	0.0839666	0.08	0.08	0.08	0.0720668	0.07	0.07	0.0628601	0.06
GO:0004190	0.79	0.77	0.75	0.62	0.6	0.43	0.4	0.37	0.36	0.35	0.34	0.34	0.33	0.29	0.28	0.28	0.27	0.27	0.26	0.25	0.25	0.23	0.22	0.21	0.21	0.19	0.19	0.19	0.19	0.19	0.18	0.18	0.18	0.17	0.15	0.14	0.13	0.13	0.13	0.12	0.12	0.12	0.11	0.11	0.11	0.1	0.1	0.1	0.09
[truncated: 146 more columns]
